# Supplementary material for: Concurrence in the ability for lipid synthesis between life stages in insects
Source: R Soc Open Sci. 2017 Mar 22;4(3):160815. doi: 10.1098/rsos.160815 (PMC5383825; doi:10.1098/rsos.160815)
Supplement: Supplementary Data [file rsos160815supp1.xlsx]

## Sheet: Sheet1
Species	Genus	Lifestage	Treatment	TreatName	Chain	ChType	M1	M2	M3	M4
dmel	Drosophila	adult	d	Deuterium	C12	Low	84.4833	51.6782	26.204	12.3491
dmel	Drosophila	adult	d	Deuterium	C12	Low	78.2896	43.2076	22.4547	10.9835
dmel	Drosophila	adult	d	Deuterium	C12	Low	102.217	69.5531	33.1221	13.0728
dmel	Drosophila	adult	d	Deuterium	C12	Low
dmel	Drosophila	adult	d	Deuterium	C12	Low
dmel	Drosophila	adult	d	Deuterium	C12	Low	76.0619	37.5862	16.2868	6.38443
dmel	Drosophila	adult	d	Deuterium	C12	Low
dmel	Drosophila	adult	d	Deuterium	C12	Low	124.242	104.763	62.496	27.8248
dmel	Drosophila	adult	d	Deuterium	C12	Low	78.7857	47.2066	27.1279	15.8546
dmel	Drosophila	adult	d	Deuterium	C12	Low
dmel	Drosophila	adult	d	Deuterium	C12	Low
dmel	Drosophila	adult	d	Deuterium	C12	Low	46.1512	16.0248	7.14236	4.2608
dmel	Drosophila	adult	h	Water	C12	Low	16.7119	2.96271	2.52924	2.86894
dmel	Drosophila	adult	h	Water	C12	Low	23.4589	8.7127	10.2461	11.0521
dmel	Drosophila	adult	h	Water	C12	Low	16.5681	2.82551	1.87027	1.90675
dmel	Drosophila	adult	h	Water	C12	Low	19.4997	4.9624	5.13934	4.77339
dmel	Drosophila	adult	h	Water	C12	Low	15.5782	2.05537	0.977593	0.745077
dmel	Drosophila	adult	h	Water	C12	Low	16.2362	2.52274	1.56115	1.27907
dmel	Drosophila	adult	h	Water	C12	Low	15.4268	1.70062	0.417735	0.266559
dmel	Drosophila	adult	h	Water	C12	Low	17.8164	3.62618	3.02127	2.95139
dmel	Drosophila	adult	h	Water	C12	Low	17.7048	3.63651	3.05476	2.80361
dmel	Drosophila	adult	h	Water	C12	Low
dmel	Drosophila	larva	d	Deuterium	C12	Low
dmel	Drosophila	larva	d	Deuterium	C12	Low
dmel	Drosophila	larva	d	Deuterium	C12	Low	20.1419	5.88287	6.10183	5.05372
dmel	Drosophila	larva	d	Deuterium	C12	Low	15.2128	1.9634	0.883418	0.676919
dmel	Drosophila	larva	d	Deuterium	C12	Low	16.8541	3.21926	2.58616	2.03984
dmel	Drosophila	larva	d	Deuterium	C12	Low	19.5864	5.78899	7.16468	10.1703
dmel	Drosophila	larva	d	Deuterium	C12	Low
dmel	Drosophila	larva	d	Deuterium	C12	Low	16.2917	2.77459	1.98307	1.72469
dmel	Drosophila	larva	d	Deuterium	C12	Low	17.9857	3.99471	3.50526	3.36346
dmel	Drosophila	larva	d	Deuterium	C12	Low	15.9698	2.53178	1.62917	1.39989
dmel	Drosophila	larva	d	Deuterium	C12	Low	17.6691	3.8565	3.40833	3.43522
dmel	Drosophila	larva	d	Deuterium	C12	Low	15.9537	2.66862	1.67006	1.49377
dmel	Drosophila	larva	d	Deuterium	C12	Low	15.9033	2.4222	1.50936	1.27421
dmel	Drosophila	larva	d	Deuterium	C12	Low	15.7526	2.34892	1.48218	1.19097
dmel	Drosophila	larva	d	Deuterium	C12	Low	17.3301	3.49462	3.0269	2.5602
dmel	Drosophila	larva	d	Deuterium	C12	Low	15.9769	2.62252	1.81643	1.40126
dmel	Drosophila	larva	h	Water	C12	Low
dmel	Drosophila	larva	h	Water	C12	Low
dmel	Drosophila	larva	h	Water	C12	Low
dmel	Drosophila	larva	h	Water	C12	Low	15.2488	1.95458	0.92209	0.707487
dmel	Drosophila	larva	h	Water	C12	Low	17.3518	3.66035	3.24744	2.33157
dmel	Drosophila	larva	h	Water	C12	Low	15.675	2.46181	1.61929	1.17453
dmel	Drosophila	larva	h	Water	C12	Low	15.7091	2.48244	1.67233	1.24556
dmel	Drosophila	larva	h	Water	C12	Low	20.8157	6.57756	7.84024	5.64772
dmel	Drosophila	larva	h	Water	C12	Low	15.91	2.70694	2.17678	1.708
dmel	Drosophila	larva	h	Water	C12	Low	17.5501	3.90874	3.78503	2.94999
dmel	Drosophila	larva	h	Water	C12	Low	17.9276	4.46492	4.6421	3.43433
dmel	Drosophila	larva	h	Water	C12	Low	17.7647	4.42553	4.67591	3.5085
dmel	Drosophila	larva	h	Water	C12	Low	20.3561	5.84242	5.9914	5.20499
dmel	Drosophila	larva	h	Water	C12	Low	16.0455	2.70329	1.88663	1.57888
dmel	Drosophila	larva	h	Water	C12	Low	16.6004	3.08772	2.5184	1.99939
evuil	Eupelmus	adult	d	Deuterium	C12	Low	21.1785	6.1539	5.92171	4.92897
evuil	Eupelmus	adult	d	Deuterium	C12	Low
evuil	Eupelmus	adult	d	Deuterium	C12	Low
evuil	Eupelmus	adult	d	Deuterium	C12	Low	17.4259	2.73768	1.24806	0.962032
evuil	Eupelmus	adult	d	Deuterium	C12	Low	17.6731	3.28277	2.37049	2.00287
evuil	Eupelmus	adult	d	Deuterium	C12	Low	19.448	4.39447	3.57994	3.13361
evuil	Eupelmus	adult	d	Deuterium	C12	Low	22.8701	6.78212	7.04808	5.47593
evuil	Eupelmus	adult	d	Deuterium	C12	Low	17.9656	3.61553	2.82702	2.31255
evuil	Eupelmus	adult	d	Deuterium	C12	Low	16.8084	2.56304	1.18297	0.869589
evuil	Eupelmus	adult	d	Deuterium	C12	Low	19.7337	3.93351	2.77503	2.3994
evuil	Eupelmus	adult	d	Deuterium	C12	Low	17.388	3.08048	2.08233	2.10934
evuil	Eupelmus	adult	d	Deuterium	C12	Low	18.4074	3.34631	1.68257	1.43231
evuil	Eupelmus	adult	d	Deuterium	C12	Low	17.7503	3.07854	1.80671	1.54879
evuil	Eupelmus	adult	h	Water	C12	Low	16.1096	2.64067	2.03116	1.8104
evuil	Eupelmus	adult	h	Water	C12	Low	16.1069	2.82304	2.08386	1.72498
evuil	Eupelmus	adult	h	Water	C12	Low
evuil	Eupelmus	adult	h	Water	C12	Low
evuil	Eupelmus	adult	h	Water	C12	Low	16.5138	2.96946	2.37474	1.96346
evuil	Eupelmus	adult	h	Water	C12	Low	15.9904	2.72543	1.89687	1.55656
evuil	Eupelmus	adult	h	Water	C12	Low	17.3221	4.06922	3.56547	2.8004
evuil	Eupelmus	larva	d	Deuterium	C12	Low	17.3863	3.67005	3.51487	3.49534
evuil	Eupelmus	larva	d	Deuterium	C12	Low	17.8128	3.09034	1.70933	1.31281
evuil	Eupelmus	larva	d	Deuterium	C12	Low	16.5229	2.86874	1.986	1.56108
evuil	Eupelmus	larva	d	Deuterium	C12	Low	16.718	2.81216	1.60722	1.63413
evuil	Eupelmus	larva	d	Deuterium	C12	Low	17.4913	2.96655	1.4716	1.42309
evuil	Eupelmus	larva	d	Deuterium	C12	Low
evuil	Eupelmus	larva	d	Deuterium	C12	Low	15.4948	2.26946	1.30119	0.966743
evuil	Eupelmus	larva	d	Deuterium	C12	Low	15.4542	2.2891	1.43897	1.19815
evuil	Eupelmus	larva	d	Deuterium	C12	Low	15.5839	2.43132	1.45527	1.18273
evuil	Eupelmus	larva	d	Deuterium	C12	Low	15.8104	2.39646	1.58684	1.13185
evuil	Eupelmus	larva	d	Deuterium	C12	Low	16.1529	2.72839	2.01073	1.6519
evuil	Eupelmus	larva	d	Deuterium	C12	Low	15.6596	2.33896	1.46013	1.36854
evuil	Eupelmus	larva	h	Water	C12	Low	17.8138	2.96465	1.51553	1.04797
evuil	Eupelmus	larva	h	Water	C12	Low	17.642	2.95907	1.47598	1.30756
evuil	Eupelmus	larva	h	Water	C12	Low	15.6245	2.28778	1.28653	1.11922
evuil	Eupelmus	larva	h	Water	C12	Low	17.3392	3.75572	3.41516	3.08835
evuil	Eupelmus	larva	h	Water	C12	Low	15.6575	2.35831	1.33453	1.05056
evuil	Eupelmus	larva	h	Water	C12	Low	17.0994	2.83023	1.37779	1.10904
evuil	Eupelmus	larva	h	Water	C12	Low	15.2622	2.26179	1.39355	1.53044
evuil	Eupelmus	larva	h	Water	C12	Low	15.0286	1.9812	1.05737	1.03959
evuil	Eupelmus	larva	h	Water	C12	Low
evuil	Eupelmus	larva	h	Water	C12	Low	16.0144	2.73051	1.96179	1.51309
evuil	Eupelmus	larva	h	Water	C12	Low	15.2922	2.26738	1.39978	1.43914
evuil	Eupelmus	larva	h	Water	C12	Low	15.24	2.03991	1.08763	0.977114
evuil	Eupelmus	larva	h	Water	C12	Low	16.1668	2.91482	2.24647	1.78257
gagi	Gelis	adult	d	Deuterium	C12	Low
gagi	Gelis	adult	d	Deuterium	C12	Low
gagi	Gelis	adult	d	Deuterium	C12	Low
gagi	Gelis	adult	d	Deuterium	C12	Low
gagi	Gelis	adult	d	Deuterium	C12	Low	20.3012	8.21744	10.38	10.413
gagi	Gelis	adult	d	Deuterium	C12	Low	28.756	14.6863	18.7653	14.5765
gagi	Gelis	adult	d	Deuterium	C12	Low
gagi	Gelis	adult	d	Deuterium	C12	Low
gagi	Gelis	adult	d	Deuterium	C12	Low	31.831	19.5696	29.9312	30.2995
gagi	Gelis	adult	d	Deuterium	C12	Low
gagi	Gelis	adult	d	Deuterium	C12	Low	18.9461	7.05221	8.40201	7.97653
gagi	Gelis	adult	d	Deuterium	C12	Low	27.8584	13.1637	18.274	14.3567
gagi	Gelis	adult	d	Deuterium	C12	Low	23.1377	9.48957	11.8474	9.18513
gagi	Gelis	adult	d	Deuterium	C12	Low
gagi	Gelis	adult	d	Deuterium	C12	Low
gagi	Gelis	adult	h	Water	C12	Low
gagi	Gelis	adult	h	Water	C12	Low
gagi	Gelis	adult	h	Water	C12	Low
gagi	Gelis	adult	h	Water	C12	Low	21.4304	6.71239	7.46836	8.88898
gagi	Gelis	adult	h	Water	C12	Low	20.4517	5.48379	5.07156	3.66215
gagi	Gelis	adult	h	Water	C12	Low	22.6428	6.79684	7.05661	5.41806
gagi	Gelis	adult	h	Water	C12	Low	23.063	7.70357	8.55351	9.21882
gagi	Gelis	adult	h	Water	C12	Low
gagi	Gelis	adult	h	Water	C12	Low	23.2484	6.9351	7.07742	5.9863
gagi	Gelis	adult	h	Water	C12	Low
gagi	Gelis	adult	h	Water	C12	Low	23.648	8.2348	10.4015	8.27081
gagi	Gelis	adult	h	Water	C12	Low	17.055	3.45351	3.18357	2.56441
gagi	Gelis	adult	h	Water	C12	Low	18.301	3.96891	3.59105	3.2306
gagi	Gelis	adult	h	Water	C12	Low
gagi	Gelis	adult	h	Water	C12	Low	19.1512	5.03519	5.50909	4.55781
gagi	Gelis	larva	d	Deuterium	C12	Low
gagi	Gelis	larva	d	Deuterium	C12	Low	18.2461	4.3906	4.79302	6.45608
gagi	Gelis	larva	d	Deuterium	C12	Low
gagi	Gelis	larva	d	Deuterium	C12	Low
gagi	Gelis	larva	d	Deuterium	C12	Low	19.294	5.3614	5.91589	4.40861
gagi	Gelis	larva	h	Water	C12	Low
gagi	Gelis	larva	h	Water	C12	Low
gagi	Gelis	larva	h	Water	C12	Low	15.8076	2.56329	1.75945	1.42842
gagi	Gelis	larva	h	Water	C12	Low	16.183	3.01162	2.338	1.69962
gagi	Gelis	larva	h	Water	C12	Low	18.4371	5.21989	5.42287	4.11705
gare	Gelis	adult	d	Deuterium	C12	Low
gare	Gelis	adult	d	Deuterium	C12	Low
gare	Gelis	adult	d	Deuterium	C12	Low
gare	Gelis	adult	d	Deuterium	C12	Low
gare	Gelis	adult	d	Deuterium	C12	Low
gare	Gelis	adult	d	Deuterium	C12	Low
gare	Gelis	adult	d	Deuterium	C12	Low	25.3236	11.7005	15.7777	12.5009
gare	Gelis	adult	d	Deuterium	C12	Low	20.9696	7.68174	9.35456	8.34992
gare	Gelis	adult	h	Water	C12	Low	19.6864	4.14519	4.4434	6.92924
gare	Gelis	adult	h	Water	C12	Low
gare	Gelis	adult	h	Water	C12	Low
gare	Gelis	adult	h	Water	C12	Low	21.3193	5.6847	6.00378	5.294
gare	Gelis	adult	h	Water	C12	Low
gare	Gelis	adult	h	Water	C12	Low
gare	Gelis	adult	h	Water	C12	Low
gare	Gelis	adult	h	Water	C12	Low
gare	Gelis	larva	d	Deuterium	C12	Low	19.3515	5.54301	6.25634	4.23743
gare	Gelis	larva	d	Deuterium	C12	Low	21.0815	6.8173	7.94705	6.12738
gare	Gelis	larva	d	Deuterium	C12	Low	17.022	3.60847	3.2964	2.34896
gare	Gelis	larva	d	Deuterium	C12	Low	17.9714	4.77757	5.14594	3.89461
gare	Gelis	larva	d	Deuterium	C12	Low	20.1407	6.34757	7.9988	6.23606
gare	Gelis	larva	h	Water	C12	Low	17.9835	4.15916	4.41051	2.92137
gare	Gelis	larva	h	Water	C12	Low	15.4564	2.20418	1.41167	1.06339
gare	Gelis	larva	h	Water	C12	Low	16.293	3.16508	2.718	2.12327
dmel	Drosophila	adult	d	Deuterium	C14	Low	94.3969	66.8907	35.9752	15.4971
dmel	Drosophila	adult	d	Deuterium	C14	Low	81.8148	48.8417	23.4611	9.10143
dmel	Drosophila	adult	d	Deuterium	C14	Low	120.532	94.5689	51.1373	20.656
dmel	Drosophila	adult	d	Deuterium	C14	Low	95.4802	67.1278	36.3578	16.833
dmel	Drosophila	adult	d	Deuterium	C14	Low	50.8573	27.7572	14.1145	6.69688
dmel	Drosophila	adult	d	Deuterium	C14	Low	88.0405	49.1964	21.8489	8.29534
dmel	Drosophila	adult	d	Deuterium	C14	Low	41.9396	22.7245	14.1237	8.50216
dmel	Drosophila	adult	d	Deuterium	C14	Low	139.77	132.743	88.2463	44.669
dmel	Drosophila	adult	d	Deuterium	C14	Low	99.2102	66.3377	33.578	13.7676
dmel	Drosophila	adult	d	Deuterium	C14	Low	50.3542	20.7412	8.98786	5.02746
dmel	Drosophila	adult	d	Deuterium	C14	Low	59.2974	31.8466	15.1396	6.66241
dmel	Drosophila	adult	d	Deuterium	C14	Low	63.4003	24.5898	7.22195	1.96307
dmel	Drosophila	adult	h	Water	C14	Low	17.0046	1.87167	0.276509	0.213368
dmel	Drosophila	adult	h	Water	C14	Low	17.2463	2.18719	0.681612	0.678313
dmel	Drosophila	adult	h	Water	C14	Low	17.2966	1.90186	0.237282	0.120598
dmel	Drosophila	adult	h	Water	C14	Low	17.7439	2.40123	0.689694	0.621007
dmel	Drosophila	adult	h	Water	C14	Low	17.0904	1.83949	0.213257	0.0926736
dmel	Drosophila	adult	h	Water	C14	Low	17.3196	1.89448	0.225851	0.100853
dmel	Drosophila	adult	h	Water	C14	Low	17.7148	1.90599	0.173924	0.0358219
dmel	Drosophila	adult	h	Water	C14	Low	17.3323	1.94001	0.31741	0.209493
dmel	Drosophila	adult	h	Water	C14	Low	17.2312	1.90998	0.303854	0.25803
dmel	Drosophila	adult	h	Water	C14	Low	19.3142	3.96756	2.68789	2.89959
dmel	Drosophila	larva	d	Deuterium	C14	Low	18.8604	2.60124	0.399146	0.114719
dmel	Drosophila	larva	d	Deuterium	C14	Low	21.6534	3.57496	0.543932	0.115348
dmel	Drosophila	larva	d	Deuterium	C14	Low	16.7726	1.91972	0.329824	0.331657
dmel	Drosophila	larva	d	Deuterium	C14	Low	16.729	1.76568	0.169675	0.0690287
dmel	Drosophila	larva	d	Deuterium	C14	Low	16.7465	1.84404	0.246091	0.171867
dmel	Drosophila	larva	d	Deuterium	C14	Low	16.6844	1.9144	0.431913	0.495604
dmel	Drosophila	larva	d	Deuterium	C14	Low	19.7437	4.75468	4.45962	4.27134
dmel	Drosophila	larva	d	Deuterium	C14	Low	16.7724	1.81996	0.234064	0.132771
dmel	Drosophila	larva	d	Deuterium	C14	Low	16.9711	1.90417	0.291672	0.246355
dmel	Drosophila	larva	d	Deuterium	C14	Low	16.7386	1.79576	0.211474	0.130419
dmel	Drosophila	larva	d	Deuterium	C14	Low	16.6908	1.8196	0.282683	0.207767
dmel	Drosophila	larva	d	Deuterium	C14	Low	16.8413	1.82192	0.228818	0.119763
dmel	Drosophila	larva	d	Deuterium	C14	Low	16.6618	1.77448	0.217897	0.119314
dmel	Drosophila	larva	d	Deuterium	C14	Low	16.6628	1.79066	0.214183	0.0897618
dmel	Drosophila	larva	d	Deuterium	C14	Low	16.6504	1.79918	0.269092	0.221879
dmel	Drosophila	larva	d	Deuterium	C14	Low	16.7462	1.7935	0.216654	0.11599
dmel	Drosophila	larva	h	Water	C14	Low	18.1094	3.14546	1.84804	1.62354
dmel	Drosophila	larva	h	Water	C14	Low	19.4727	2.3219	0.520747	0.146558
dmel	Drosophila	larva	h	Water	C14	Low	16.7654	1.80203	0.203769	0.0646191
dmel	Drosophila	larva	h	Water	C14	Low	16.5703	1.73307	0.168919	0.0815761
dmel	Drosophila	larva	h	Water	C14	Low	16.6423	1.92738	0.336013	0.186452
dmel	Drosophila	larva	h	Water	C14	Low	16.511	1.75458	0.179831	0.0953067
dmel	Drosophila	larva	h	Water	C14	Low	16.4837	1.73121	0.18474	0.0992505
dmel	Drosophila	larva	h	Water	C14	Low	16.642	1.87786	0.382097	0.310147
dmel	Drosophila	larva	h	Water	C14	Low	16.5388	1.73242	0.187968	0.117807
dmel	Drosophila	larva	h	Water	C14	Low	16.5258	1.79112	0.26149	0.229972
dmel	Drosophila	larva	h	Water	C14	Low	16.5716	1.78363	0.24817	0.193648
dmel	Drosophila	larva	h	Water	C14	Low	16.5098	1.8002	0.257972	0.207715
dmel	Drosophila	larva	h	Water	C14	Low	16.8786	2.09763	0.543123	0.407132
dmel	Drosophila	larva	h	Water	C14	Low	16.5728	1.75556	0.221855	0.114453
dmel	Drosophila	larva	h	Water	C14	Low	16.4935	1.73353	0.231724	0.143372
evuil	Eupelmus	adult	d	Deuterium	C14	Low	18.4212	2.73072	0.896809	1.05401
evuil	Eupelmus	adult	d	Deuterium	C14	Low	19.1978	3.43039	2.53808	2.40809
evuil	Eupelmus	adult	d	Deuterium	C14	Low	20.5825	4.63106	4.03811	3.62204
evuil	Eupelmus	adult	d	Deuterium	C14	Low	18.9384	2.64443	0.558124	0.407487
evuil	Eupelmus	adult	d	Deuterium	C14	Low	17.9181	2.29648	0.573763	0.556729
evuil	Eupelmus	adult	d	Deuterium	C14	Low	18.4479	2.43591	0.674323	0.675842
evuil	Eupelmus	adult	d	Deuterium	C14	Low	18.0964	2.63274	0.995824	1.04955
evuil	Eupelmus	adult	d	Deuterium	C14	Low	17.7863	2.25005	0.547118	0.538249
evuil	Eupelmus	adult	d	Deuterium	C14	Low	18.6927	2.45731	0.413852	0.285251
evuil	Eupelmus	adult	d	Deuterium	C14	Low	19.4469	2.90508	0.881921	0.899448
evuil	Eupelmus	adult	d	Deuterium	C14	Low	18.2937	2.40718	0.584208	0.577836
evuil	Eupelmus	adult	d	Deuterium	C14	Low	19.7748	3.01804	0.59417	0.527189
evuil	Eupelmus	adult	d	Deuterium	C14	Low	19.5026	2.64143	0.530223	0.427911
evuil	Eupelmus	adult	h	Water	C14	Low	16.6931	1.90555	0.494806	0.540853
evuil	Eupelmus	adult	h	Water	C14	Low	16.6826	2.01733	0.566404	0.670288
evuil	Eupelmus	adult	h	Water	C14	Low	18.3202	3.1798	2.12098	1.97869
evuil	Eupelmus	adult	h	Water	C14	Low	17.3124	2.54162	0.993574	1.12153
evuil	Eupelmus	adult	h	Water	C14	Low	16.8501	2.05363	0.501504	0.602287
evuil	Eupelmus	adult	h	Water	C14	Low	16.5797	1.91465	0.481977	0.52028
evuil	Eupelmus	adult	h	Water	C14	Low	16.5942	2.01584	0.562068	0.60758
evuil	Eupelmus	larva	d	Deuterium	C14	Low	16.5777	1.92291	0.4622	0.358271
evuil	Eupelmus	larva	d	Deuterium	C14	Low	20.3202	3.31076	0.669048	0.287682
evuil	Eupelmus	larva	d	Deuterium	C14	Low	17.2225	2.1291	0.412151	0.232198
evuil	Eupelmus	larva	d	Deuterium	C14	Low	19.3174	2.95307	0.580258	0.319193
evuil	Eupelmus	larva	d	Deuterium	C14	Low	18.7983	2.66261	0.430454	0.183664
evuil	Eupelmus	larva	d	Deuterium	C14	Low	17.6607	2.88226	1.65207	1.88072
evuil	Eupelmus	larva	d	Deuterium	C14	Low	16.5071	1.85153	0.320009	0.222293
evuil	Eupelmus	larva	d	Deuterium	C14	Low	16.3968	1.81162	0.312841	0.241962
evuil	Eupelmus	larva	d	Deuterium	C14	Low	16.4977	1.79648	0.295748	0.188084
evuil	Eupelmus	larva	d	Deuterium	C14	Low	16.4215	1.81832	0.315067	0.281671
evuil	Eupelmus	larva	d	Deuterium	C14	Low	16.4673	1.84775	0.346423	0.323965
evuil	Eupelmus	larva	d	Deuterium	C14	Low	16.5944	1.81901	0.317688	0.297864
evuil	Eupelmus	larva	h	Water	C14	Low	19.7801	2.95802	0.467475	0.157915
evuil	Eupelmus	larva	h	Water	C14	Low	19.3863	2.92876	0.512566	0.204821
evuil	Eupelmus	larva	h	Water	C14	Low	17.9015	2.30455	0.437808	0.280829
evuil	Eupelmus	larva	h	Water	C14	Low	16.6898	1.97544	0.547539	0.4414
evuil	Eupelmus	larva	h	Water	C14	Low	16.6115	1.84015	0.320199	0.204902
evuil	Eupelmus	larva	h	Water	C14	Low	18.5836	2.64335	0.481978	0.206547
evuil	Eupelmus	larva	h	Water	C14	Low	16.4301	1.77687	0.272254	0.205736
evuil	Eupelmus	larva	h	Water	C14	Low	16.3857	1.74322	0.2403	0.163014
evuil	Eupelmus	larva	h	Water	C14	Low	22.2122	6.57058	5.33479	4.51306
evuil	Eupelmus	larva	h	Water	C14	Low	16.465	1.79773	0.348337	0.230711
evuil	Eupelmus	larva	h	Water	C14	Low	16.4015	1.84915	0.320979	0.360473
evuil	Eupelmus	larva	h	Water	C14	Low	16.4451	1.77404	0.289409	0.237719
evuil	Eupelmus	larva	h	Water	C14	Low	16.504	1.80689	0.354363	0.326647
gagi	Gelis	adult	d	Deuterium	C14	Low
gagi	Gelis	adult	d	Deuterium	C14	Low
gagi	Gelis	adult	d	Deuterium	C14	Low
gagi	Gelis	adult	d	Deuterium	C14	Low	71.2211	59.8033	44.3108	30.7425
gagi	Gelis	adult	d	Deuterium	C14	Low	21.2045	9.6759	13.8524	20.5563
gagi	Gelis	adult	d	Deuterium	C14	Low	23.7705	11.8775	14.2128	20.7238
gagi	Gelis	adult	d	Deuterium	C14	Low	20.5182	7.82994	8.5341	12.0992
gagi	Gelis	adult	d	Deuterium	C14	Low	22.0463	9.33141	10.2942	12.9758
gagi	Gelis	adult	d	Deuterium	C14	Low	27.7276	23.5756	37.6296	53.8952
gagi	Gelis	adult	d	Deuterium	C14	Low	22.8901	10.0148	10.6575	14.0045
gagi	Gelis	adult	d	Deuterium	C14	Low	23.6691	15.2296	23.3037	34.7141
gagi	Gelis	adult	d	Deuterium	C14	Low	20.5625	8.00765	8.61192	11.9593
gagi	Gelis	adult	d	Deuterium	C14	Low	20.9107	8.85727	10.4641	12.7627
gagi	Gelis	adult	d	Deuterium	C14	Low	27.3048	24.1873	36.6039	49.4795
gagi	Gelis	adult	d	Deuterium	C14	Low	24.2399	14.8417	20.313	28.4715
gagi	Gelis	adult	h	Water	C14	Low	22.6047	5.78342	3.30734	3.51154
gagi	Gelis	adult	h	Water	C14	Low	20.784	3.59557	1.76073	2.15936
gagi	Gelis	adult	h	Water	C14	Low
gagi	Gelis	adult	h	Water	C14	Low	19.2157	2.94462	1.55763	1.94628
gagi	Gelis	adult	h	Water	C14	Low	20.8556	4.26662	1.75239	1.21466
gagi	Gelis	adult	h	Water	C14	Low	20.3347	2.90034	0.949802	0.974028
gagi	Gelis	adult	h	Water	C14	Low	20.5355	3.43171	1.58069	2.22104
gagi	Gelis	adult	h	Water	C14	Low	20.8814	3.94486	2.25928	2.9542
gagi	Gelis	adult	h	Water	C14	Low	20.4135	3.63272	1.57579	1.67186
gagi	Gelis	adult	h	Water	C14	Low	20.7468	3.58715	2.09103	2.51678
gagi	Gelis	adult	h	Water	C14	Low	20.2555	3.87208	2.07625	2.88069
gagi	Gelis	adult	h	Water	C14	Low	18.6009	2.52612	0.68563	0.938461
gagi	Gelis	adult	h	Water	C14	Low	18.7865	2.83897	1.04358	1.15474
gagi	Gelis	adult	h	Water	C14	Low	19.6078	2.71299	0.832756	0.978176
gagi	Gelis	adult	h	Water	C14	Low	20.4188	3.08244	1.06319	1.13817
gagi	Gelis	larva	d	Deuterium	C14	Low	19.2263	4.08576	2.92224	2.79539
gagi	Gelis	larva	d	Deuterium	C14	Low	16.8982	2.26171	0.929299	1.443
gagi	Gelis	larva	d	Deuterium	C14	Low
gagi	Gelis	larva	d	Deuterium	C14	Low	19.8207	5.1233	3.84413	3.1386
gagi	Gelis	larva	d	Deuterium	C14	Low	16.781	2.2383	0.824853	1.06112
gagi	Gelis	larva	h	Water	C14	Low	18.3007	3.00366	1.56839	1.39644
gagi	Gelis	larva	h	Water	C14	Low	18.7067	3.52137	2.01793	1.70985
gagi	Gelis	larva	h	Water	C14	Low	16.4248	1.90825	0.477683	0.488859
gagi	Gelis	larva	h	Water	C14	Low	17.4073	2.58926	0.899285	0.677209
gagi	Gelis	larva	h	Water	C14	Low	16.8408	2.17229	0.696388	0.697311
gare	Gelis	adult	d	Deuterium	C14	Low	52.0507	36.1504	22.4735	12.6304
gare	Gelis	adult	d	Deuterium	C14	Low	22.0531	9.22438	10.5838	13.6637
gare	Gelis	adult	d	Deuterium	C14	Low	30.9999	22.5789	26.9836	30.7787
gare	Gelis	adult	d	Deuterium	C14	Low	60.5792	60.9412	54.5068	40.4389
gare	Gelis	adult	d	Deuterium	C14	Low	27.7549	20.6049	28.0886	38.9307
gare	Gelis	adult	d	Deuterium	C14	Low	28.3402	21.4796	25.5881	28.4057
gare	Gelis	adult	d	Deuterium	C14	Low	23.5846	12.3738	13.3288	15.3479
gare	Gelis	adult	d	Deuterium	C14	Low	23.4592	13.8405	17.3852	21.7028
gare	Gelis	adult	h	Water	C14	Low	21.02	3.09625	0.64406	0.863935
gare	Gelis	adult	h	Water	C14	Low	22.0179	3.1776	0.82596	1.17299
gare	Gelis	adult	h	Water	C14	Low	24.068	4.01871	1.01464	1.65073
gare	Gelis	adult	h	Water	C14	Low	21.5558	3.23679	0.917604	1.32793
gare	Gelis	adult	h	Water	C14	Low	21.6539	3.46994	1.1256	2.10059
gare	Gelis	adult	h	Water	C14	Low	23.8286	3.76396	0.839505	1.14227
gare	Gelis	adult	h	Water	C14	Low	25.6427	5.18831	1.8206	2.29333
gare	Gelis	adult	h	Water	C14	Low	20.5477	3.84369	1.88448	2.20478
gare	Gelis	larva	d	Deuterium	C14	Low	17.145	2.72734	1.32162	1.31303
gare	Gelis	larva	d	Deuterium	C14	Low	18.1685	3.11645	1.6391	2.18435
gare	Gelis	larva	d	Deuterium	C14	Low	16.7438	2.10123	0.457525	0.441026
gare	Gelis	larva	d	Deuterium	C14	Low	16.682	2.18399	0.597282	0.61961
gare	Gelis	larva	d	Deuterium	C14	Low	17.0515	2.44857	1.01842	1.32625
gare	Gelis	larva	h	Water	C14	Low	16.9039	2.31586	0.803295	1.06595
gare	Gelis	larva	h	Water	C14	Low	16.3688	1.83228	0.32391	0.29619
gare	Gelis	larva	h	Water	C14	Low	16.7217	1.9617	0.42458	0.510859
dmel	Drosophila	adult	d	Deuterium	C16.1	Middle	55.124	33.84	19.5346	8.55884
dmel	Drosophila	adult	d	Deuterium	C16.1	Middle	59.2195	29.3892	16.8335	6.5511
dmel	Drosophila	adult	d	Deuterium	C16.1	Middle	67.2178	47.0893	26.9344	12.1241
dmel	Drosophila	adult	d	Deuterium	C16.1	Middle	64.0019	38.8897	24.7679	10.1336
dmel	Drosophila	adult	d	Deuterium	C16.1	Middle	60.7011	30.0238	17.7167	6.51365
dmel	Drosophila	adult	d	Deuterium	C16.1	Middle	70.6837	37.1344	17.4346	6.74387
dmel	Drosophila	adult	d	Deuterium	C16.1	Middle	58.2645	24.9608	15.2327	5.34359
dmel	Drosophila	adult	d	Deuterium	C16.1	Middle	73.1158	54.6968	35.912	17.7046
dmel	Drosophila	adult	d	Deuterium	C16.1	Middle	76.3775	39.0765	20.0532	7.45158
dmel	Drosophila	adult	d	Deuterium	C16.1	Middle	44.2961	13.3951	5.68044	1.8315
dmel	Drosophila	adult	d	Deuterium	C16.1	Middle	49.2325	23.7027	13.3665	5.48779
dmel	Drosophila	adult	d	Deuterium	C16.1	Middle	58.6274	21.3056	6.97599	1.79855
dmel	Drosophila	adult	h	Water	C16.1	Middle	21.1319	2.84746	1.11797	0.410997
dmel	Drosophila	adult	h	Water	C16.1	Middle	21.9187	3.32692	1.97152	0.835523
dmel	Drosophila	adult	h	Water	C16.1	Middle	20.333	2.59499	0.739547	0.302381
dmel	Drosophila	adult	h	Water	C16.1	Middle	23.7857	3.62689	1.90307	0.683997
dmel	Drosophila	adult	h	Water	C16.1	Middle	20.9794	2.71567	0.740518	0.263748
dmel	Drosophila	adult	h	Water	C16.1	Middle	20.7025	2.61057	0.669163	0.224399
dmel	Drosophila	adult	h	Water	C16.1	Middle	20.4833	2.51945	0.459356	0.127058
dmel	Drosophila	adult	h	Water	C16.1	Middle	23.4376	3.45549	1.7288	0.613735
dmel	Drosophila	adult	h	Water	C16.1	Middle	21.9766	3.06475	1.46015	0.573847
dmel	Drosophila	adult	h	Water	C16.1	Middle	23.3813	3.86895	2.24255	0.878138
dmel	Drosophila	larva	d	Deuterium	C16.1	Middle	20.9827	2.86946	0.629876	0.176273
dmel	Drosophila	larva	d	Deuterium	C16.1	Middle	22.4974	3.52926	0.756143	0.214746
dmel	Drosophila	larva	d	Deuterium	C16.1	Middle	20.1388	2.59986	0.985311	0.396452
dmel	Drosophila	larva	d	Deuterium	C16.1	Middle	19.5958	2.36351	0.487198	0.162729
dmel	Drosophila	larva	d	Deuterium	C16.1	Middle	19.7771	2.45164	0.755463	0.276532
dmel	Drosophila	larva	d	Deuterium	C16.1	Middle	23.782	3.56345	1.75899	0.62477
dmel	Drosophila	larva	d	Deuterium	C16.1	Middle
dmel	Drosophila	larva	d	Deuterium	C16.1	Middle	20.8958	2.68973	0.755138	0.228893
dmel	Drosophila	larva	d	Deuterium	C16.1	Middle	21.8184	2.97188	1.04231	0.375144
dmel	Drosophila	larva	d	Deuterium	C16.1	Middle	20.4635	2.56068	0.662627	0.238482
dmel	Drosophila	larva	d	Deuterium	C16.1	Middle	21.4335	2.92939	1.12032	0.409557
dmel	Drosophila	larva	d	Deuterium	C16.1	Middle	20.5317	2.63546	0.774132	0.273012
dmel	Drosophila	larva	d	Deuterium	C16.1	Middle	20.5264	2.62135	0.702739	0.229956
dmel	Drosophila	larva	d	Deuterium	C16.1	Middle	20.408	2.56899	0.66088	0.205203
dmel	Drosophila	larva	d	Deuterium	C16.1	Middle	21.6004	3.07214	1.09439	0.572952
dmel	Drosophila	larva	d	Deuterium	C16.1	Middle	20.4844	2.59816	0.753935	0.254553
dmel	Drosophila	larva	h	Water	C16.1	Middle	21.769	3.14701	2.32664	0.816271
dmel	Drosophila	larva	h	Water	C16.1	Middle	19.1005	2.12058	0.183229	0.0197047
dmel	Drosophila	larva	h	Water	C16.1	Middle	19.5893	2.35259	0.430253	0.175283
dmel	Drosophila	larva	h	Water	C16.1	Middle	19.4134	2.31325	0.464453	0.151993
dmel	Drosophila	larva	h	Water	C16.1	Middle	20.0396	2.58836	1.20207	0.404202
dmel	Drosophila	larva	h	Water	C16.1	Middle	19.3536	2.33117	0.574013	0.189629
dmel	Drosophila	larva	h	Water	C16.1	Middle	19.4839	2.358	0.660873	0.227293
dmel	Drosophila	larva	h	Water	C16.1	Middle	21.5206	2.98137	2.48462	0.858418
dmel	Drosophila	larva	h	Water	C16.1	Middle	19.6237	2.38912	0.683427	0.235534
dmel	Drosophila	larva	h	Water	C16.1	Middle	19.735	2.49443	0.917576	0.369448
dmel	Drosophila	larva	h	Water	C16.1	Middle	19.8161	2.56106	1.21908	0.452688
dmel	Drosophila	larva	h	Water	C16.1	Middle	19.9325	2.61115	1.24024	0.436359
dmel	Drosophila	larva	h	Water	C16.1	Middle	23.5912	3.49932	1.61802	0.602364
dmel	Drosophila	larva	h	Water	C16.1	Middle	20.5088	2.56897	0.633966	0.210985
dmel	Drosophila	larva	h	Water	C16.1	Middle	20.5791	2.60279	0.728955	0.248527
evuil	Eupelmus	adult	d	Deuterium	C16.1	Middle
evuil	Eupelmus	adult	d	Deuterium	C16.1	Middle
evuil	Eupelmus	adult	d	Deuterium	C16.1	Middle
evuil	Eupelmus	adult	d	Deuterium	C16.1	Middle
evuil	Eupelmus	adult	d	Deuterium	C16.1	Middle
evuil	Eupelmus	adult	d	Deuterium	C16.1	Middle
evuil	Eupelmus	adult	d	Deuterium	C16.1	Middle
evuil	Eupelmus	adult	d	Deuterium	C16.1	Middle
evuil	Eupelmus	adult	d	Deuterium	C16.1	Middle
evuil	Eupelmus	adult	d	Deuterium	C16.1	Middle
evuil	Eupelmus	adult	d	Deuterium	C16.1	Middle
evuil	Eupelmus	adult	d	Deuterium	C16.1	Middle
evuil	Eupelmus	adult	d	Deuterium	C16.1	Middle
evuil	Eupelmus	adult	h	Water	C16.1	Middle
evuil	Eupelmus	adult	h	Water	C16.1	Middle
evuil	Eupelmus	adult	h	Water	C16.1	Middle
evuil	Eupelmus	adult	h	Water	C16.1	Middle
evuil	Eupelmus	adult	h	Water	C16.1	Middle
evuil	Eupelmus	adult	h	Water	C16.1	Middle
evuil	Eupelmus	adult	h	Water	C16.1	Middle
evuil	Eupelmus	larva	d	Deuterium	C16.1	Middle	32.3698	6.26386	4.56117	1.63675
evuil	Eupelmus	larva	d	Deuterium	C16.1	Middle
evuil	Eupelmus	larva	d	Deuterium	C16.1	Middle	25.9019	4.32506	2.47724	1.01952
evuil	Eupelmus	larva	d	Deuterium	C16.1	Middle	27.2817	4.78914	2.54026	0.888575
evuil	Eupelmus	larva	d	Deuterium	C16.1	Middle
evuil	Eupelmus	larva	d	Deuterium	C16.1	Middle
evuil	Eupelmus	larva	d	Deuterium	C16.1	Middle	23.71	3.92311	2.75586	1.03572
evuil	Eupelmus	larva	d	Deuterium	C16.1	Middle	22.1806	3.36758	1.95049	0.728414
evuil	Eupelmus	larva	d	Deuterium	C16.1	Middle
evuil	Eupelmus	larva	d	Deuterium	C16.1	Middle	22.1724	3.17968	1.7019	0.605654
evuil	Eupelmus	larva	d	Deuterium	C16.1	Middle	23.6546	3.58506	2.31071	0.831783
evuil	Eupelmus	larva	d	Deuterium	C16.1	Middle
evuil	Eupelmus	larva	h	Water	C16.1	Middle	23.723	3.99942	1.8499	0.68623
evuil	Eupelmus	larva	h	Water	C16.1	Middle	24.4214	3.94699	1.54269	0.572137
evuil	Eupelmus	larva	h	Water	C16.1	Middle
evuil	Eupelmus	larva	h	Water	C16.1	Middle	31.8912	5.91904	4.20705	1.58344
evuil	Eupelmus	larva	h	Water	C16.1	Middle	19.2853	2.14132	0.18118	0.0165446
evuil	Eupelmus	larva	h	Water	C16.1	Middle	26.5492	4.59105	2.61117	0.948549
evuil	Eupelmus	larva	h	Water	C16.1	Middle	22.6572	3.42192	1.62671	0.600878
evuil	Eupelmus	larva	h	Water	C16.1	Middle	21.9772	3.10394	1.38844	0.489169
evuil	Eupelmus	larva	h	Water	C16.1	Middle
evuil	Eupelmus	larva	h	Water	C16.1	Middle
evuil	Eupelmus	larva	h	Water	C16.1	Middle
evuil	Eupelmus	larva	h	Water	C16.1	Middle	23.3077	3.84818	2.0813	0.847832
evuil	Eupelmus	larva	h	Water	C16.1	Middle	23.4682	3.67081	2.19062	0.882945
gagi	Gelis	adult	d	Deuterium	C16.1	Middle
gagi	Gelis	adult	d	Deuterium	C16.1	Middle
gagi	Gelis	adult	d	Deuterium	C16.1	Middle
gagi	Gelis	adult	d	Deuterium	C16.1	Middle
gagi	Gelis	adult	d	Deuterium	C16.1	Middle
gagi	Gelis	adult	d	Deuterium	C16.1	Middle
gagi	Gelis	adult	d	Deuterium	C16.1	Middle
gagi	Gelis	adult	d	Deuterium	C16.1	Middle
gagi	Gelis	adult	d	Deuterium	C16.1	Middle
gagi	Gelis	adult	d	Deuterium	C16.1	Middle
gagi	Gelis	adult	d	Deuterium	C16.1	Middle
gagi	Gelis	adult	d	Deuterium	C16.1	Middle
gagi	Gelis	adult	d	Deuterium	C16.1	Middle
gagi	Gelis	adult	d	Deuterium	C16.1	Middle
gagi	Gelis	adult	d	Deuterium	C16.1	Middle
gagi	Gelis	adult	h	Water	C16.1	Middle	37.0659	7.19558	5.48764	2.21429
gagi	Gelis	adult	h	Water	C16.1	Middle	32.5477	5.80731	3.6035	1.36276
gagi	Gelis	adult	h	Water	C16.1	Middle	48.8104	10.4091	9.13554	3.41542
gagi	Gelis	adult	h	Water	C16.1	Middle	31.6918	5.53894	3.75592	1.50546
gagi	Gelis	adult	h	Water	C16.1	Middle	25.116	5.33103	2.63751	1.7371
gagi	Gelis	adult	h	Water	C16.1	Middle	26.3509	4.08072	2.11043	0.701598
gagi	Gelis	adult	h	Water	C16.1	Middle	30.3706	5.34974	3.28496	1.24323
gagi	Gelis	adult	h	Water	C16.1	Middle	29.756	5.24955	3.43039	1.35269
gagi	Gelis	adult	h	Water	C16.1	Middle	26.6885	4.18114	2.29241	0.856436
gagi	Gelis	adult	h	Water	C16.1	Middle	32.2942	5.75366	3.78463	1.44334
gagi	Gelis	adult	h	Water	C16.1	Middle	30.165	6.18134	8.00132	3.38176
gagi	Gelis	adult	h	Water	C16.1	Middle	22.7624	3.40871	1.95667	0.816131
gagi	Gelis	adult	h	Water	C16.1	Middle	26.7233	4.25578	2.13359	0.796191
gagi	Gelis	adult	h	Water	C16.1	Middle	22.8354	3.09661	1.35956	0.483286
gagi	Gelis	adult	h	Water	C16.1	Middle	25.0557	4.00411	2.68504	1.01461
gagi	Gelis	larva	d	Deuterium	C16.1	Middle
gagi	Gelis	larva	d	Deuterium	C16.1	Middle	28.3057	5.2064	3.60762	1.4897
gagi	Gelis	larva	d	Deuterium	C16.1	Middle
gagi	Gelis	larva	d	Deuterium	C16.1	Middle
gagi	Gelis	larva	d	Deuterium	C16.1	Middle	23.6535	4.05295	4.50756	1.99411
gagi	Gelis	larva	h	Water	C16.1	Middle	25.6397	4.59919	4.58179	1.68677
gagi	Gelis	larva	h	Water	C16.1	Middle	25.5679	4.7153	6.98889	2.51576
gagi	Gelis	larva	h	Water	C16.1	Middle	23.9086	3.67447	1.8517	0.6742
gagi	Gelis	larva	h	Water	C16.1	Middle	21.4785	3.50598	2.83262	1.08481
gagi	Gelis	larva	h	Water	C16.1	Middle	23.1528	4.04036	4.55675	1.7977
gare	Gelis	adult	d	Deuterium	C16.1	Middle	124.25	107.561	76.0767	40.9541
gare	Gelis	adult	d	Deuterium	C16.1	Middle
gare	Gelis	adult	d	Deuterium	C16.1	Middle
gare	Gelis	adult	d	Deuterium	C16.1	Middle
gare	Gelis	adult	d	Deuterium	C16.1	Middle
gare	Gelis	adult	d	Deuterium	C16.1	Middle
gare	Gelis	adult	d	Deuterium	C16.1	Middle
gare	Gelis	adult	d	Deuterium	C16.1	Middle
gare	Gelis	adult	h	Water	C16.1	Middle	24.4027	3.73487	1.38026	0.602652
gare	Gelis	adult	h	Water	C16.1	Middle	26.7219	4.32002	1.75286	0.65933
gare	Gelis	adult	h	Water	C16.1	Middle	30.0821	5.34894	2.36326	0.879106
gare	Gelis	adult	h	Water	C16.1	Middle	25.5225	3.94056	2.10435	0.820972
gare	Gelis	adult	h	Water	C16.1	Middle	25.7891	4.10238	1.89875	0.769616
gare	Gelis	adult	h	Water	C16.1	Middle	28.2566	4.51478	1.30371	0.480887
gare	Gelis	adult	h	Water	C16.1	Middle	31.0613	5.89112	3.15169	1.21252
gare	Gelis	adult	h	Water	C16.1	Middle	25.7748	4.22401	3.29948	1.14791
gare	Gelis	larva	d	Deuterium	C16.1	Middle
gare	Gelis	larva	d	Deuterium	C16.1	Middle	26.3751	5.56724	6.16101	3.11401
gare	Gelis	larva	d	Deuterium	C16.1	Middle	21.9663	3.35287	2.51884	0.989135
gare	Gelis	larva	d	Deuterium	C16.1	Middle	20.7092	2.94341	2.09905	0.826104
gare	Gelis	larva	d	Deuterium	C16.1	Middle	26.3214	5.57465	6.84181	2.74094
gare	Gelis	larva	h	Water	C16.1	Middle	24.4572	4.53153	5.24131	1.88995
gare	Gelis	larva	h	Water	C16.1	Middle	19.7043	2.49665	1.11658	0.393616
gare	Gelis	larva	h	Water	C16.1	Middle	20.5211	2.87219	2.00149	0.716088
dmel	Drosophila	adult	d	Deuterium	C16	Middle	50.8474	33.7291	20.759	10.3562
dmel	Drosophila	adult	d	Deuterium	C16	Middle	65.028	40.0741	21.7832	9.81465
dmel	Drosophila	adult	d	Deuterium	C16	Middle	83.4124	69.8158	43.8317	21.093
dmel	Drosophila	adult	d	Deuterium	C16	Middle	53.2335	34.8107	20.6156	10.0667
dmel	Drosophila	adult	d	Deuterium	C16	Middle	44.8886	26.1229	14.5132	6.61593
dmel	Drosophila	adult	d	Deuterium	C16	Middle	76.7649	45.2929	22.2083	9.65017
dmel	Drosophila	adult	d	Deuterium	C16	Middle	41.7563	22.5011	12.0965	5.32529
dmel	Drosophila	adult	d	Deuterium	C16	Middle	80.8338	78.1456	59.0256	33.7818
dmel	Drosophila	adult	d	Deuterium	C16	Middle	62.8291	40.4334	22.6023	10.0097
dmel	Drosophila	adult	d	Deuterium	C16	Middle	35.7	12.8097	4.81374	1.6727
dmel	Drosophila	adult	d	Deuterium	C16	Middle	45.3252	26.0284	14.7165	6.70883
dmel	Drosophila	adult	d	Deuterium	C16	Middle	40.8078	14.3786	4.35737	1.10421
dmel	Drosophila	adult	h	Water	C16	Middle	19.5075	2.31399	0.290334	0.113324
dmel	Drosophila	adult	h	Water	C16	Middle	19.4083	2.36587	0.340882	0.184511
dmel	Drosophila	adult	h	Water	C16	Middle	19.6139	2.26819	0.237816	0.0701326
dmel	Drosophila	adult	h	Water	C16	Middle	20.052	2.56753	0.418939	0.1814
dmel	Drosophila	adult	h	Water	C16	Middle	19.496	2.26042	0.24506	0.0649713
dmel	Drosophila	adult	h	Water	C16	Middle	19.6851	2.27968	0.243841	0.0628377
dmel	Drosophila	adult	h	Water	C16	Middle	19.9562	2.30042	0.214619	0.0353146
dmel	Drosophila	adult	h	Water	C16	Middle	19.6446	2.29645	0.270931	0.0885155
dmel	Drosophila	adult	h	Water	C16	Middle	19.5167	2.26744	0.266038	0.10474
dmel	Drosophila	adult	h	Water	C16	Middle	20.6318	3.34225	1.02989	0.530885
dmel	Drosophila	larva	d	Deuterium	C16	Middle	19.8418	2.42913	0.256273	0.032638
dmel	Drosophila	larva	d	Deuterium	C16	Middle	19.734	2.32856	0.434508	0.186909
dmel	Drosophila	larva	d	Deuterium	C16	Middle	19.136	2.21605	0.266259	0.0982325
dmel	Drosophila	larva	d	Deuterium	C16	Middle	19.028	2.12949	0.202333	0.0421325
dmel	Drosophila	larva	d	Deuterium	C16	Middle	19.1335	2.16685	0.224426	0.068201
dmel	Drosophila	larva	d	Deuterium	C16	Middle	18.9095	2.15	0.256964	0.0881503
dmel	Drosophila	larva	d	Deuterium	C16	Middle	20.49	2.76162	0.780017	0.395478
dmel	Drosophila	larva	d	Deuterium	C16	Middle	19.125	2.19139	0.239088	0.0606518
dmel	Drosophila	larva	d	Deuterium	C16	Middle	19.504	2.2753	0.265712	0.0825094
dmel	Drosophila	larva	d	Deuterium	C16	Middle	19.0929	2.18586	0.237589	0.0773876
dmel	Drosophila	larva	d	Deuterium	C16	Middle	19.0277	2.16064	0.235838	0.0648421
dmel	Drosophila	larva	d	Deuterium	C16	Middle	19.2465	2.22173	0.227381	0.0506387
dmel	Drosophila	larva	d	Deuterium	C16	Middle	19.1579	2.22793	0.285601	0.11728
dmel	Drosophila	larva	d	Deuterium	C16	Middle	19.0913	2.22527	0.293617	0.136106
dmel	Drosophila	larva	d	Deuterium	C16	Middle	18.9948	2.31453	0.414543	0.253697
dmel	Drosophila	larva	d	Deuterium	C16	Middle	19.1079	2.15814	0.214882	0.0465743
dmel	Drosophila	larva	h	Water	C16	Middle	18.8497	2.08406	0.186832	0.0263711
dmel	Drosophila	larva	h	Water	C16	Middle	19.8204	2.34985	0.314279	0.121304
dmel	Drosophila	larva	h	Water	C16	Middle	19.3893	2.17634	0.186782	0.0196828
dmel	Drosophila	larva	h	Water	C16	Middle	18.8944	2.10802	0.199477	0.0436883
dmel	Drosophila	larva	h	Water	C16	Middle	18.8767	2.20199	0.31133	0.131992
dmel	Drosophila	larva	h	Water	C16	Middle	18.8966	2.13263	0.246778	0.0910995
dmel	Drosophila	larva	h	Water	C16	Middle	18.8704	2.13027	0.212825	0.056032
dmel	Drosophila	larva	h	Water	C16	Middle	19.211	2.26722	0.334611	0.157755
dmel	Drosophila	larva	h	Water	C16	Middle	18.8439	2.09205	0.204591	0.0474589
dmel	Drosophila	larva	h	Water	C16	Middle	18.9161	2.16649	0.230976	0.0764271
dmel	Drosophila	larva	h	Water	C16	Middle	18.9634	2.17111	0.241366	0.0785568
dmel	Drosophila	larva	h	Water	C16	Middle	18.9147	2.14673	0.234844	0.0733704
dmel	Drosophila	larva	h	Water	C16	Middle	19.0295	2.24171	0.307274	0.121094
dmel	Drosophila	larva	h	Water	C16	Middle	18.8893	2.10965	0.207369	0.0426826
dmel	Drosophila	larva	h	Water	C16	Middle	18.9086	2.11904	0.218449	0.0539868
evuil	Eupelmus	adult	d	Deuterium	C16	Middle	19.7724	2.44758	0.275244	0.0478245
evuil	Eupelmus	adult	d	Deuterium	C16	Middle	19.195	2.2229	0.232523	0.0471646
evuil	Eupelmus	adult	d	Deuterium	C16	Middle	19.5108	2.36198	0.281754	0.0669053
evuil	Eupelmus	adult	d	Deuterium	C16	Middle	20.3967	2.52457	0.257051	0.0309212
evuil	Eupelmus	adult	d	Deuterium	C16	Middle	19.787	2.32668	0.220943	0.0297154
evuil	Eupelmus	adult	d	Deuterium	C16	Middle	20.3482	2.51313	0.25764	0.0356529
evuil	Eupelmus	adult	d	Deuterium	C16	Middle	19.5303	2.34516	0.238772	0.0351094
evuil	Eupelmus	adult	d	Deuterium	C16	Middle	19.5646	2.24806	0.207458	0.0238864
evuil	Eupelmus	adult	d	Deuterium	C16	Middle	20.1698	2.44762	0.241543	0.0291255
evuil	Eupelmus	adult	d	Deuterium	C16	Middle	19.8443	2.37708	0.237551	0.0320409
evuil	Eupelmus	adult	d	Deuterium	C16	Middle	20.0476	2.39245	0.228998	0.0246382
evuil	Eupelmus	adult	d	Deuterium	C16	Middle	21.0153	2.84778	0.34209	0.0468941
evuil	Eupelmus	adult	d	Deuterium	C16	Middle	20.6019	2.5627	0.258216	0.0293575
evuil	Eupelmus	adult	h	Water	C16	Middle	19.17	2.12613	0.186157	0.0223901
evuil	Eupelmus	adult	h	Water	C16	Middle	19.0907	2.1172	0.184615	0.0229679
evuil	Eupelmus	adult	h	Water	C16	Middle	18.7971	2.1006	0.215103	0.0462216
evuil	Eupelmus	adult	h	Water	C16	Middle	18.9532	2.11394	0.192251	0.0315603
evuil	Eupelmus	adult	h	Water	C16	Middle	19.1918	2.13401	0.18545	0.0232412
evuil	Eupelmus	adult	h	Water	C16	Middle	19.1163	2.11319	0.184586	0.0226021
evuil	Eupelmus	adult	h	Water	C16	Middle	19.0231	2.09258	0.181982	0.0204526
evuil	Eupelmus	larva	d	Deuterium	C16	Middle	19.2711	2.13922	0.181313	0.0171767
evuil	Eupelmus	larva	d	Deuterium	C16	Middle	19.5136	2.2068	0.194302	0.018332
evuil	Eupelmus	larva	d	Deuterium	C16	Middle	19.305	2.14924	0.182081	0.0163954
evuil	Eupelmus	larva	d	Deuterium	C16	Middle	19.5201	2.20181	0.192897	0.0182825
evuil	Eupelmus	larva	d	Deuterium	C16	Middle	19.8061	2.25185	0.195749	0.0171092
evuil	Eupelmus	larva	d	Deuterium	C16	Middle	18.736	2.05514	0.192786	0.0315352
evuil	Eupelmus	larva	d	Deuterium	C16	Middle	19.3071	2.14267	0.181791	0.0171804
evuil	Eupelmus	larva	d	Deuterium	C16	Middle	19.3721	2.15859	0.182831	0.0162299
evuil	Eupelmus	larva	d	Deuterium	C16	Middle	19.5256	2.18294	0.185693	0.0159176
evuil	Eupelmus	larva	d	Deuterium	C16	Middle	19.3151	2.1437	0.181669	0.0171145
evuil	Eupelmus	larva	d	Deuterium	C16	Middle	19.2062	2.11903	0.178635	0.0168888
evuil	Eupelmus	larva	d	Deuterium	C16	Middle	19.3126	2.14387	0.182117	0.0181683
evuil	Eupelmus	larva	h	Water	C16	Middle	19.6377	2.21954	0.193833	0.0171468
evuil	Eupelmus	larva	h	Water	C16	Middle	19.7196	2.24578	0.197894	0.0191446
evuil	Eupelmus	larva	h	Water	C16	Middle	19.3965	2.17219	0.186485	0.0175001
evuil	Eupelmus	larva	h	Water	C16	Middle	19.2051	2.12913	0.179748	0.0175278
evuil	Eupelmus	larva	h	Water	C16	Middle	19.9692	2.3883	0.368433	0.148431
evuil	Eupelmus	larva	h	Water	C16	Middle	19.4523	2.18311	0.18666	0.0166191
evuil	Eupelmus	larva	h	Water	C16	Middle	19.5376	2.18179	0.184208	0.0162455
evuil	Eupelmus	larva	h	Water	C16	Middle	19.6377	2.19895	0.18571	0.0161627
evuil	Eupelmus	larva	h	Water	C16	Middle	18.9907	2.27146	0.333384	0.109721
evuil	Eupelmus	larva	h	Water	C16	Middle	19.1664	2.12349	0.180481	0.0173742
evuil	Eupelmus	larva	h	Water	C16	Middle	19.2639	2.13676	0.180412	0.0175308
evuil	Eupelmus	larva	h	Water	C16	Middle	19.5843	2.1911	0.184961	0.0165998
evuil	Eupelmus	larva	h	Water	C16	Middle	19.4159	2.16189	0.183209	0.0171075
gagi	Gelis	adult	d	Deuterium	C16	Middle	40.9901	36.8471	63.575	104.744
gagi	Gelis	adult	d	Deuterium	C16	Middle	25.0077	16.1748	25.867	35.8996
gagi	Gelis	adult	d	Deuterium	C16	Middle	30.1164	29.6566	53.9367	86.4397
gagi	Gelis	adult	d	Deuterium	C16	Middle	32.4853	28.6524	46.031	69.9026
gagi	Gelis	adult	d	Deuterium	C16	Middle	38.2822	43.252	76.5241	126.587
gagi	Gelis	adult	d	Deuterium	C16	Middle	30.5644	25.4907	40.3087	62.2286
gagi	Gelis	adult	d	Deuterium	C16	Middle	27.054	20.1905	34.384	52.5759
gagi	Gelis	adult	d	Deuterium	C16	Middle	25.5455	14.5641	24.6061	39.7869
gagi	Gelis	adult	d	Deuterium	C16	Middle	48.1186	71.6352	132.9	210.681
gagi	Gelis	adult	d	Deuterium	C16	Middle	33.6129	31.0712	49.2171	73.9267
gagi	Gelis	adult	d	Deuterium	C16	Middle	31.8188	29.6005	50.2994	78.8669
gagi	Gelis	adult	d	Deuterium	C16	Middle	25.8354	15.629	24.451	38.7161
gagi	Gelis	adult	d	Deuterium	C16	Middle	24.9266	15.5029	26.3356	41.5378
gagi	Gelis	adult	d	Deuterium	C16	Middle	50.1298	73.5774	129.31	191.754
gagi	Gelis	adult	d	Deuterium	C16	Middle	37.2096	41.6085	72.439	115.04
gagi	Gelis	adult	h	Water	C16	Middle	23.005	3.03092	0.357571	0.086393
gagi	Gelis	adult	h	Water	C16	Middle	25.497	3.68642	0.426815	0.073592
gagi	Gelis	adult	h	Water	C16	Middle	22.0219	2.8478	0.384456	0.132513
gagi	Gelis	adult	h	Water	C16	Middle	21.3803	2.61064	0.266437	0.0497286
gagi	Gelis	adult	h	Water	C16	Middle	24.3337	3.42786	0.433248	0.0943173
gagi	Gelis	adult	h	Water	C16	Middle	23.1949	3.04311	0.309083	0.0395658
gagi	Gelis	adult	h	Water	C16	Middle	23.813	3.20395	0.337633	0.0543098
gagi	Gelis	adult	h	Water	C16	Middle	23.1153	3.01623	0.32658	0.0649871
gagi	Gelis	adult	h	Water	C16	Middle	22.3664	2.82047	0.28227	0.0396048
gagi	Gelis	adult	h	Water	C16	Middle	23.6339	3.19744	0.40107	0.138344
gagi	Gelis	adult	h	Water	C16	Middle	23.4983	3.24942	0.464712	0.208161
gagi	Gelis	adult	h	Water	C16	Middle	21.8974	2.72363	0.261659	0.0369399
gagi	Gelis	adult	h	Water	C16	Middle	22.1047	2.91479	0.435993	0.15207
gagi	Gelis	adult	h	Water	C16	Middle	21.9818	2.74704	0.267832	0.037139
gagi	Gelis	adult	h	Water	C16	Middle	24.588	3.38143	0.367538	0.0715961
gagi	Gelis	larva	d	Deuterium	C16	Middle	18.6696	2.09573	0.216177	0.0564079
gagi	Gelis	larva	d	Deuterium	C16	Middle	18.9129	2.13277	0.209784	0.0387365
gagi	Gelis	larva	d	Deuterium	C16	Middle	19.0743	2.31063	0.452261	0.264331
gagi	Gelis	larva	d	Deuterium	C16	Middle	18.6949	2.18901	0.341131	0.18407
gagi	Gelis	larva	d	Deuterium	C16	Middle	18.739	2.14282	0.297519	0.172371
gagi	Gelis	larva	h	Water	C16	Middle	18.6751	2.06439	0.192546	0.0346702
gagi	Gelis	larva	h	Water	C16	Middle	18.7542	2.10139	0.207341	0.0448907
gagi	Gelis	larva	h	Water	C16	Middle	18.9363	2.11359	0.192439	0.0285594
gagi	Gelis	larva	h	Water	C16	Middle	18.9291	2.15952	0.247442	0.0831258
gagi	Gelis	larva	h	Water	C16	Middle	18.9161	2.12339	0.202997	0.0416879
gare	Gelis	adult	d	Deuterium	C16	Middle	88.0664	78.2188	56.7306	33.9755
gare	Gelis	adult	d	Deuterium	C16	Middle	21.3122	7.74723	11.5138	18.7212
gare	Gelis	adult	d	Deuterium	C16	Middle	32.7399	37.7355	61.8584	81.224
gare	Gelis	adult	d	Deuterium	C16	Middle	106.915	130.191	124.525	96.4553
gare	Gelis	adult	d	Deuterium	C16	Middle	33.7062	31.1239	46.8421	64.5222
gare	Gelis	adult	d	Deuterium	C16	Middle	47.0785	63.3842	91.81	105.325
gare	Gelis	adult	d	Deuterium	C16	Middle	27.5993	17.4971	21.6391	25.3754
gare	Gelis	adult	d	Deuterium	C16	Middle	36.7777	38.5764	58.2015	75.4062
gare	Gelis	adult	h	Water	C16	Middle	24.8341	3.46872	0.362387	0.0421187
gare	Gelis	adult	h	Water	C16	Middle	26.4137	3.88959	0.432724	0.0597103
gare	Gelis	adult	h	Water	C16	Middle	30.0821	5.34894	2.36326	0.879106
gare	Gelis	adult	h	Water	C16	Middle	29.1763	4.73463	0.577504	0.0788752
gare	Gelis	adult	h	Water	C16	Middle	26.2403	3.87415	0.441215	0.0779906
gare	Gelis	adult	h	Water	C16	Middle	28.6343	4.52243	0.522715	0.0621079
gare	Gelis	adult	h	Water	C16	Middle	32.563	6.04963	0.902427	0.234721
gare	Gelis	adult	h	Water	C16	Middle	23.9642	3.25517	0.362419	0.0651584
gare	Gelis	larva	d	Deuterium	C16	Middle	18.7632	2.09944	0.217511	0.0554414
gare	Gelis	larva	d	Deuterium	C16	Middle	18.9953	2.21974	0.251197	0.0836506
gare	Gelis	larva	d	Deuterium	C16	Middle	19.0927	2.18026	0.212076	0.0391425
gare	Gelis	larva	d	Deuterium	C16	Middle	18.7534	2.08706	0.196849	0.043747
gare	Gelis	larva	d	Deuterium	C16	Middle	18.8769	2.13313	0.240209	0.0766853
gare	Gelis	larva	h	Water	C16	Middle	18.6318	2.06825	0.202484	0.047347
gare	Gelis	larva	h	Water	C16	Middle	18.8554	2.07686	0.177035	0.0216034
gare	Gelis	larva	h	Water	C16	Middle	18.8436	2.07977	0.187671	0.0291381
dmel	Drosophila	adult	d	Deuterium	IS	IS	19.8271	2.39529	0.376418	0.17411
dmel	Drosophila	adult	d	Deuterium	IS	IS	20.6221	2.71822	0.65687	0.407834
dmel	Drosophila	adult	d	Deuterium	IS	IS	19.8702	2.52855	0.458104	0.310974
dmel	Drosophila	adult	d	Deuterium	IS	IS	20.1133	2.5538	0.56208	0.290947
dmel	Drosophila	adult	d	Deuterium	IS	IS	20.2083	2.5377	0.529241	0.265104
dmel	Drosophila	adult	d	Deuterium	IS	IS	20.0716	2.50242	0.498603	0.239894
dmel	Drosophila	adult	d	Deuterium	IS	IS	20.3421	2.57693	0.594162	0.309865
dmel	Drosophila	adult	d	Deuterium	IS	IS	20.2571	2.59884	0.73185	0.403144
dmel	Drosophila	adult	d	Deuterium	IS	IS	20.0224	2.51753	0.629711	0.318081
dmel	Drosophila	adult	d	Deuterium	IS	IS	19.9585	2.44084	0.486267	0.22808
dmel	Drosophila	adult	d	Deuterium	IS	IS	19.955	2.41496	0.444491	0.20293
dmel	Drosophila	adult	d	Deuterium	IS	IS	19.8532	2.3616	0.369197	0.138114
dmel	Drosophila	adult	h	Water	IS	IS	20.0238	2.4717	0.454187	0.243572
dmel	Drosophila	adult	h	Water	IS	IS	19.9311	2.4455	0.452665	0.263595
dmel	Drosophila	adult	h	Water	IS	IS	19.7809	2.40993	0.381213	0.247631
dmel	Drosophila	adult	h	Water	IS	IS	19.9131	2.39951	0.421206	0.201412
dmel	Drosophila	adult	h	Water	IS	IS	19.9501	2.39607	0.465438	0.218224
dmel	Drosophila	adult	h	Water	IS	IS	19.907	2.36537	0.388854	0.170612
dmel	Drosophila	adult	h	Water	IS	IS	19.8156	2.35072	0.363481	0.148927
dmel	Drosophila	adult	h	Water	IS	IS	20.1299	2.51194	0.548274	0.273857
dmel	Drosophila	adult	h	Water	IS	IS	19.979	2.48577	0.62016	0.349721
dmel	Drosophila	adult	h	Water	IS	IS	19.7758	2.37323	0.410907	0.177652
dmel	Drosophila	larva	d	Deuterium	IS	IS	19.8989	2.37656	0.323279	0.125256
dmel	Drosophila	larva	d	Deuterium	IS	IS	19.9343	2.39531	0.358635	0.179681
dmel	Drosophila	larva	d	Deuterium	IS	IS	19.734	2.32856	0.434508	0.186909
dmel	Drosophila	larva	d	Deuterium	IS	IS	19.7578	2.33951	0.410961	0.164857
dmel	Drosophila	larva	d	Deuterium	IS	IS	19.709	2.31811	0.339329	0.143459
dmel	Drosophila	larva	d	Deuterium	IS	IS	19.9507	2.38375	0.459811	0.197657
dmel	Drosophila	larva	d	Deuterium	IS	IS	24.9899	4.36047	2.42652	1.5302
dmel	Drosophila	larva	d	Deuterium	IS	IS	19.8201	2.34064	0.39413	0.154928
dmel	Drosophila	larva	d	Deuterium	IS	IS	19.7922	2.31873	0.367204	0.143477
dmel	Drosophila	larva	d	Deuterium	IS	IS	19.7861	2.32563	0.346606	0.138974
dmel	Drosophila	larva	d	Deuterium	IS	IS	19.8557	2.35151	0.361816	0.142354
dmel	Drosophila	larva	d	Deuterium	IS	IS	19.8341	2.35917	0.341978	0.124356
dmel	Drosophila	larva	d	Deuterium	IS	IS	19.7652	2.30699	0.310617	0.0973693
dmel	Drosophila	larva	d	Deuterium	IS	IS	19.8746	2.35227	0.340883	0.136033
dmel	Drosophila	larva	d	Deuterium	IS	IS	19.8917	2.36437	0.398929	0.205096
dmel	Drosophila	larva	d	Deuterium	IS	IS	19.8594	2.34268	0.358595	0.148221
dmel	Drosophila	larva	h	Water	IS	IS	19.9666	2.42694	0.457961	0.200704
dmel	Drosophila	larva	h	Water	IS	IS	21.2867	2.66865	0.349478	0.0928538
dmel	Drosophila	larva	h	Water	IS	IS	19.6814	2.27498	0.255195	0.075193
dmel	Drosophila	larva	h	Water	IS	IS	19.744	2.30994	0.385346	0.156856
dmel	Drosophila	larva	h	Water	IS	IS	19.899	2.36923	0.388962	0.16351
dmel	Drosophila	larva	h	Water	IS	IS	19.7107	2.31256	0.358958	0.141254
dmel	Drosophila	larva	h	Water	IS	IS	19.7093	2.31104	0.342053	0.123625
dmel	Drosophila	larva	h	Water	IS	IS	20.5815	2.70995	0.689662	0.402468
dmel	Drosophila	larva	h	Water	IS	IS	19.73	2.31135	0.339834	0.130305
dmel	Drosophila	larva	h	Water	IS	IS	19.7878	2.35298	0.429313	0.199964
dmel	Drosophila	larva	h	Water	IS	IS	19.7645	2.35877	0.358512	0.145623
dmel	Drosophila	larva	h	Water	IS	IS	19.7294	2.33071	0.393541	0.175828
dmel	Drosophila	larva	h	Water	IS	IS	19.9158	2.36918	0.401082	0.164269
dmel	Drosophila	larva	h	Water	IS	IS	19.8035	2.29833	0.315242	0.0994402
dmel	Drosophila	larva	h	Water	IS	IS	19.8575	2.36861	0.351409	0.129379
evuil	Eupelmus	adult	d	Deuterium	IS	IS	20.4873	2.63522	0.538043	0.224473
evuil	Eupelmus	adult	d	Deuterium	IS	IS	21.1101	2.76448	0.72422	0.357534
evuil	Eupelmus	adult	d	Deuterium	IS	IS	22.4992	3.42625	1.28458	0.741591
evuil	Eupelmus	adult	d	Deuterium	IS	IS	20.1847	2.45444	0.383071	0.130907
evuil	Eupelmus	adult	d	Deuterium	IS	IS	20.1332	2.44879	0.352996	0.115297
evuil	Eupelmus	adult	d	Deuterium	IS	IS	20.3736	2.53768	0.457576	0.200289
evuil	Eupelmus	adult	d	Deuterium	IS	IS	20.3275	2.50173	0.415833	0.174564
evuil	Eupelmus	adult	d	Deuterium	IS	IS	20.0555	2.42056	0.327961	0.10451
evuil	Eupelmus	adult	d	Deuterium	IS	IS	20.3528	2.54387	0.333839	0.0977425
evuil	Eupelmus	adult	d	Deuterium	IS	IS	20.2457	2.46206	0.346903	0.115466
evuil	Eupelmus	adult	d	Deuterium	IS	IS	20.4279	2.54591	0.37019	0.125356
evuil	Eupelmus	adult	d	Deuterium	IS	IS	20.7096	2.74198	0.438232	0.148922
evuil	Eupelmus	adult	d	Deuterium	IS	IS	20.241	2.48812	0.349531	0.107318
evuil	Eupelmus	adult	h	Water	IS	IS	19.9017	2.36813	0.39438	0.160889
evuil	Eupelmus	adult	h	Water	IS	IS	19.9119	2.39964	0.438247	0.191174
evuil	Eupelmus	adult	h	Water	IS	IS	21.1183	2.85379	0.833199	0.465652
evuil	Eupelmus	adult	h	Water	IS	IS	19.8099	2.31402	0.347565	0.118322
evuil	Eupelmus	adult	h	Water	IS	IS	19.789	2.33211	0.367848	0.139111
evuil	Eupelmus	adult	h	Water	IS	IS	19.8229	2.31646	0.326981	0.135143
evuil	Eupelmus	adult	h	Water	IS	IS	19.8311	2.32392	0.329033	0.133866
evuil	Eupelmus	larva	d	Deuterium	IS	IS	20.1395	2.46158	0.446533	0.19324
evuil	Eupelmus	larva	d	Deuterium	IS	IS	19.9011	2.39927	0.332147	0.127868
evuil	Eupelmus	larva	d	Deuterium	IS	IS	20.0669	2.40052	0.373838	0.151531
evuil	Eupelmus	larva	d	Deuterium	IS	IS	19.94	2.38944	0.35086	0.134197
evuil	Eupelmus	larva	d	Deuterium	IS	IS	19.7614	2.35611	0.315449	0.111143
evuil	Eupelmus	larva	d	Deuterium	IS	IS	22.6013	3.42834	1.46198	0.868946
evuil	Eupelmus	larva	d	Deuterium	IS	IS	19.9296	2.37112	0.374526	0.161654
evuil	Eupelmus	larva	d	Deuterium	IS	IS	19.7865	2.35996	0.354875	0.137653
evuil	Eupelmus	larva	d	Deuterium	IS	IS	19.9741	2.37203	0.395785	0.16979
evuil	Eupelmus	larva	d	Deuterium	IS	IS	19.8239	2.37702	0.406345	0.173844
evuil	Eupelmus	larva	d	Deuterium	IS	IS	19.786	2.33741	0.386677	0.146552
evuil	Eupelmus	larva	d	Deuterium	IS	IS	19.7967	2.33392	0.371749	0.145538
evuil	Eupelmus	larva	h	Water	IS	IS	19.759	2.33662	0.336301	0.119442
evuil	Eupelmus	larva	h	Water	IS	IS	19.8496	2.3438	0.313751	0.112948
evuil	Eupelmus	larva	h	Water	IS	IS	19.9015	2.40033	0.365995	0.139633
evuil	Eupelmus	larva	h	Water	IS	IS	20.2868	2.5384	0.509361	0.232923
evuil	Eupelmus	larva	h	Water	IS	IS	21.4053	2.63883	0.303328	0.057229
evuil	Eupelmus	larva	h	Water	IS	IS	19.8388	2.34073	0.332652	0.116223
evuil	Eupelmus	larva	h	Water	IS	IS	19.8922	2.33565	0.344285	0.136256
evuil	Eupelmus	larva	h	Water	IS	IS	19.8129	2.35197	0.353817	0.134822
evuil	Eupelmus	larva	h	Water	IS	IS	23.8407	4.0269	1.71568	1.15709
evuil	Eupelmus	larva	h	Water	IS	IS	19.9951	2.37712	0.377327	0.1482
evuil	Eupelmus	larva	h	Water	IS	IS	19.8283	2.35995	0.423358	0.176912
evuil	Eupelmus	larva	h	Water	IS	IS	19.8462	2.36188	0.411697	0.177214
evuil	Eupelmus	larva	h	Water	IS	IS	20.5561	2.74579	0.917572	0.518829
gagi	Gelis	adult	d	Deuterium	IS	IS	22.8253	3.62524	1.56042	1.0137
gagi	Gelis	adult	d	Deuterium	IS	IS	19.8662	2.40248	0.425392	0.185204
gagi	Gelis	adult	d	Deuterium	IS	IS	19.8964	2.43615	0.459815	0.223119
gagi	Gelis	adult	d	Deuterium	IS	IS	19.9666	2.42208	0.436565	0.204705
gagi	Gelis	adult	d	Deuterium	IS	IS	19.7948	2.38015	0.388132	0.169084
gagi	Gelis	adult	d	Deuterium	IS	IS	19.752	2.32542	0.37303	0.153202
gagi	Gelis	adult	d	Deuterium	IS	IS	19.7768	2.3685	0.458566	0.213294
gagi	Gelis	adult	d	Deuterium	IS	IS	20.1408	2.49178	0.55519	0.296045
gagi	Gelis	adult	d	Deuterium	IS	IS	19.7431	2.39066	0.418366	0.201853
gagi	Gelis	adult	d	Deuterium	IS	IS	19.8149	2.39226	0.433755	0.21823
gagi	Gelis	adult	d	Deuterium	IS	IS	19.7438	2.40776	0.430904	0.204382
gagi	Gelis	adult	d	Deuterium	IS	IS	19.7751	2.3399	0.357613	0.138836
gagi	Gelis	adult	d	Deuterium	IS	IS	19.6787	2.31112	0.292672	0.107172
gagi	Gelis	adult	d	Deuterium	IS	IS	19.7953	2.35153	0.38338	0.177984
gagi	Gelis	adult	d	Deuterium	IS	IS	19.8095	2.34023	0.362368	0.147697
gagi	Gelis	adult	h	Water	IS	IS	20.0645	2.46903	0.576372	0.290986
gagi	Gelis	adult	h	Water	IS	IS	19.9761	2.47878	0.5108	0.264028
gagi	Gelis	adult	h	Water	IS	IS	20.0929	2.52135	0.647382	0.308291
gagi	Gelis	adult	h	Water	IS	IS	19.8932	2.36948	0.391481	0.153589
gagi	Gelis	adult	h	Water	IS	IS	19.8847	2.39684	0.470937	0.239803
gagi	Gelis	adult	h	Water	IS	IS	19.9941	2.41594	0.431085	0.171446
gagi	Gelis	adult	h	Water	IS	IS	19.9512	2.36912	0.411252	0.173331
gagi	Gelis	adult	h	Water	IS	IS	19.928	2.38831	0.4434	0.204102
gagi	Gelis	adult	h	Water	IS	IS	19.8505	2.35022	0.421011	0.169223
gagi	Gelis	adult	h	Water	IS	IS	19.8948	2.35918	0.385472	0.146697
gagi	Gelis	adult	h	Water	IS	IS	19.6697	2.29265	0.317749	0.121697
gagi	Gelis	adult	h	Water	IS	IS	19.7653	2.2788	0.304938	0.111269
gagi	Gelis	adult	h	Water	IS	IS	19.7794	2.34978	0.348478	0.148348
gagi	Gelis	adult	h	Water	IS	IS	19.81	2.30761	0.307727	0.114531
gagi	Gelis	adult	h	Water	IS	IS	19.799	2.33509	0.322604	0.127231
gagi	Gelis	larva	d	Deuterium	IS	IS	20.4069	2.57697	0.594816	0.328793
gagi	Gelis	larva	d	Deuterium	IS	IS	19.9368	2.39128	0.440901	0.191666
gagi	Gelis	larva	d	Deuterium	IS	IS	20.4446	2.57122	0.527816	0.278234
gagi	Gelis	larva	d	Deuterium	IS	IS	20.1751	2.39755	0.417429	0.194948
gagi	Gelis	larva	d	Deuterium	IS	IS	19.7303	2.30704	0.314383	0.120116
gagi	Gelis	larva	h	Water	IS	IS	19.7324	2.3448	0.331226	0.141372
gagi	Gelis	larva	h	Water	IS	IS	19.9022	2.37536	0.359024	0.17274
gagi	Gelis	larva	h	Water	IS	IS	19.8625	2.39652	0.407256	0.159296
gagi	Gelis	larva	h	Water	IS	IS	19.7008	2.31781	0.283573	0.0889104
gagi	Gelis	larva	h	Water	IS	IS	19.6287	2.28029	0.288973	0.0952247
gare	Gelis	adult	d	Deuterium	IS	IS	19.9276	2.51253	0.482415	0.193384
gare	Gelis	adult	d	Deuterium	IS	IS	19.791	2.38922	0.442374	0.203041
gare	Gelis	adult	d	Deuterium	IS	IS	19.8407	2.40381	0.484776	0.242323
gare	Gelis	adult	d	Deuterium	IS	IS	19.8615	2.53788	0.5746	0.285261
gare	Gelis	adult	d	Deuterium	IS	IS	19.7005	2.39123	0.454165	0.215568
gare	Gelis	adult	d	Deuterium	IS	IS	19.6871	2.34573	0.339952	0.144377
gare	Gelis	adult	d	Deuterium	IS	IS	19.8142	2.39312	0.429988	0.23588
gare	Gelis	adult	d	Deuterium	IS	IS	19.7928	2.37037	0.386674	0.18495
gare	Gelis	adult	h	Water	IS	IS	19.6969	2.29964	0.327467	0.114114
gare	Gelis	adult	h	Water	IS	IS	19.7189	2.31492	0.380849	0.147937
gare	Gelis	adult	h	Water	IS	IS	19.7897	2.33338	0.384562	0.143206
gare	Gelis	adult	h	Water	IS	IS	19.8261	2.34265	0.404309	0.165272
gare	Gelis	adult	h	Water	IS	IS	19.7133	2.28135	0.33167	0.113234
gare	Gelis	adult	h	Water	IS	IS	19.7827	2.31725	0.357098	0.128237
gare	Gelis	adult	h	Water	IS	IS	19.7804	2.37544	0.393219	0.165349
gare	Gelis	adult	h	Water	IS	IS	19.931	2.36468	0.431237	0.184531
gare	Gelis	larva	d	Deuterium	IS	IS	20.6301	2.77611	0.842478	0.515044
gare	Gelis	larva	d	Deuterium	IS	IS	19.697	2.32338	0.32253	0.141322
gare	Gelis	larva	d	Deuterium	IS	IS	19.6691	2.30808	0.303378	0.11111
gare	Gelis	larva	d	Deuterium	IS	IS	19.6882	2.32237	0.301903	0.117777
gare	Gelis	larva	d	Deuterium	IS	IS	19.782	2.29666	0.306576	0.108605
gare	Gelis	larva	h	Water	IS	IS	19.916	2.42531	0.509242	0.266777
gare	Gelis	larva	h	Water	IS	IS	19.7015	2.26673	0.271289	0.079791
gare	Gelis	larva	h	Water	IS	IS	19.6746	2.28563	0.287465	0.0906106
dmel	Drosophila	adult	d	Deuterium	C18.1	High	39.5157	21.0696	13.081	6.67529
dmel	Drosophila	adult	d	Deuterium	C18.1	High	39.8076	16.3776	9.06055	3.95952
dmel	Drosophila	adult	d	Deuterium	C18.1	High	42.6296	25.3724	15.9623	8.21285
dmel	Drosophila	adult	d	Deuterium	C18.1	High	42.9075	22.7028	14.0803	6.83628
dmel	Drosophila	adult	d	Deuterium	C18.1	High	40.7719	18.4604	10.5616	4.8235
dmel	Drosophila	adult	d	Deuterium	C18.1	High	46.8358	21.5165	10.597	4.548
dmel	Drosophila	adult	d	Deuterium	C18.1	High	40.0531	16.1633	9.1492	4.02733
dmel	Drosophila	adult	d	Deuterium	C18.1	High	44.7331	26.5266	18.2113	9.90187
dmel	Drosophila	adult	d	Deuterium	C18.1	High	57.216	23.0902	11.9955	5.30278
dmel	Drosophila	adult	d	Deuterium	C18.1	High	34.1181	9.63532	3.72294	1.41686
dmel	Drosophila	adult	d	Deuterium	C18.1	High	37.1318	15.7875	8.72084	3.97793
dmel	Drosophila	adult	d	Deuterium	C18.1	High	40.8634	12.3769	3.96729	1.15821
dmel	Drosophila	adult	h	Water	C18.1	High	22.6004	3.15238	0.891971	0.394536
dmel	Drosophila	adult	h	Water	C18.1	High	22.5286	3.32959	1.16369	0.635355
dmel	Drosophila	adult	h	Water	C18.1	High	22.2058	3.04906	0.615152	0.306318
dmel	Drosophila	adult	h	Water	C18.1	High	31.0295	5.19027	1.34138	0.503526
dmel	Drosophila	adult	h	Water	C18.1	High	22.7654	3.11948	0.74733	0.319393
dmel	Drosophila	adult	h	Water	C18.1	High	22.3985	2.94224	0.62449	0.256314
dmel	Drosophila	adult	h	Water	C18.1	High	22.1516	2.92926	0.509147	0.181794
dmel	Drosophila	adult	h	Water	C18.1	High	24.202	3.66185	1.24373	0.618807
dmel	Drosophila	adult	h	Water	C18.1	High	23.4885	3.41622	1.1504	0.595516
dmel	Drosophila	adult	h	Water	C18.1	High	23.3766	3.47799	1.08306	0.545788
dmel	Drosophila	larva	d	Deuterium	C18.1	High	22.4854	3.16327	0.4982	0.130876
dmel	Drosophila	larva	d	Deuterium	C18.1	High	23.8541	3.74978	0.627462	0.146146
dmel	Drosophila	larva	d	Deuterium	C18.1	High	21.716	3.0781	0.733079	0.440469
dmel	Drosophila	larva	d	Deuterium	C18.1	High	21.3239	2.74839	0.423192	0.145876
dmel	Drosophila	larva	d	Deuterium	C18.1	High	21.5612	2.86877	0.552835	0.280473
dmel	Drosophila	larva	d	Deuterium	C18.1	High	23.4854	3.41386	1.12904	0.539157
dmel	Drosophila	larva	d	Deuterium	C18.1	High	32.5673	6.84535	4.3986	2.12008
dmel	Drosophila	larva	d	Deuterium	C18.1	High	22.2545	2.9773	0.643331	0.252762
dmel	Drosophila	larva	d	Deuterium	C18.1	High	24.7381	3.63769	0.873546	0.363769
dmel	Drosophila	larva	d	Deuterium	C18.1	High	22.1133	2.98042	0.642667	0.290568
dmel	Drosophila	larva	d	Deuterium	C18.1	High	23.1119	3.18623	0.778909	0.295189
dmel	Drosophila	larva	d	Deuterium	C18.1	High	22.1569	2.98528	0.647364	0.235634
dmel	Drosophila	larva	d	Deuterium	C18.1	High	22.0766	2.96083	0.660347	0.291226
dmel	Drosophila	larva	d	Deuterium	C18.1	High	22.1251	2.97366	0.675394	0.303365
dmel	Drosophila	larva	d	Deuterium	C18.1	High	22.7501	3.31076	0.994336	0.512549
dmel	Drosophila	larva	d	Deuterium	C18.1	High	22.1401	2.91022	0.564706	0.215905
dmel	Drosophila	larva	h	Water	C18.1	High	21.8136	2.96749	0.804551	0.341421
dmel	Drosophila	larva	h	Water	C18.1	High	21.2867	2.66865	0.349478	0.0928538
dmel	Drosophila	larva	h	Water	C18.1	High	21.4811	2.72011	0.339637	0.0828453
dmel	Drosophila	larva	h	Water	C18.1	High	21.231	2.70775	0.40855	0.152961
dmel	Drosophila	larva	h	Water	C18.1	High	21.6785	2.90629	0.738164	0.358802
dmel	Drosophila	larva	h	Water	C18.1	High	21.3011	2.7305	0.467495	0.18183
dmel	Drosophila	larva	h	Water	C18.1	High	21.3079	2.73389	0.49262	0.204785
dmel	Drosophila	larva	h	Water	C18.1	High	22.6958	3.52993	1.60068	0.791294
dmel	Drosophila	larva	h	Water	C18.1	High	21.3107	2.7626	0.516854	0.227597
dmel	Drosophila	larva	h	Water	C18.1	High	21.5109	2.94901	0.637284	0.327203
dmel	Drosophila	larva	h	Water	C18.1	High	21.5843	2.99102	0.731867	0.37123
dmel	Drosophila	larva	h	Water	C18.1	High	21.6329	2.97378	0.707703	0.34415
dmel	Drosophila	larva	h	Water	C18.1	High	24.6996	3.88148	1.43239	0.653266
dmel	Drosophila	larva	h	Water	C18.1	High	22.4203	2.97438	0.621921	0.225803
dmel	Drosophila	larva	h	Water	C18.1	High	22.0585	2.91484	0.607413	0.213144
evuil	Eupelmus	adult	d	Deuterium	C18.1	High	22.4431	3.27103	0.50385	0.118334
evuil	Eupelmus	adult	d	Deuterium	C18.1	High	22.8339	3.69787	0.820928	0.251751
evuil	Eupelmus	adult	d	Deuterium	C18.1	High	23.6039	3.7492	1.00957	0.333646
evuil	Eupelmus	adult	d	Deuterium	C18.1	High	23.4122	3.94885	0.569757	0.0952495
evuil	Eupelmus	adult	d	Deuterium	C18.1	High	22.2692	3.38674	0.466706	0.0833279
evuil	Eupelmus	adult	d	Deuterium	C18.1	High	23.3312	4.1563	0.658007	0.136741
evuil	Eupelmus	adult	d	Deuterium	C18.1	High	22.0653	3.85448	0.62036	0.129077
evuil	Eupelmus	adult	d	Deuterium	C18.1	High	21.8585	3.38909	0.459243	0.079932
evuil	Eupelmus	adult	d	Deuterium	C18.1	High	22.5367	3.59724	0.484992	0.0798456
evuil	Eupelmus	adult	d	Deuterium	C18.1	High	22.1875	3.2189	0.423969	0.0790226
evuil	Eupelmus	adult	d	Deuterium	C18.1	High	22.4456	3.81298	0.546609	0.0888457
evuil	Eupelmus	adult	d	Deuterium	C18.1	High	23.9097	4.7571	0.766181	0.125371
evuil	Eupelmus	adult	d	Deuterium	C18.1	High	23.1103	4.18184	0.616596	0.0999335
evuil	Eupelmus	adult	h	Water	C18.1	High	21.688	3.35608	0.474036	0.0902615
evuil	Eupelmus	adult	h	Water	C18.1	High	21.5992	3.66197	0.531726	0.0968387
evuil	Eupelmus	adult	h	Water	C18.1	High	21.9902	3.90921	0.789975	0.211949
evuil	Eupelmus	adult	h	Water	C18.1	High	21.3403	3.07416	0.412939	0.0837622
evuil	Eupelmus	adult	h	Water	C18.1	High	21.6125	3.79468	0.543858	0.091321
evuil	Eupelmus	adult	h	Water	C18.1	High	21.4819	3.41772	0.461762	0.0798739
evuil	Eupelmus	adult	h	Water	C18.1	High	21.4093	3.95144	0.579184	0.0915331
evuil	Eupelmus	larva	d	Deuterium	C18.1	High	21.6664	2.70651	0.363073	0.0809945
evuil	Eupelmus	larva	d	Deuterium	C18.1	High	21.8751	2.73251	0.316515	0.0573038
evuil	Eupelmus	larva	d	Deuterium	C18.1	High	21.5945	2.65206	0.31886	0.0600258
evuil	Eupelmus	larva	d	Deuterium	C18.1	High	21.5752	2.67253	0.3044	0.0586975
evuil	Eupelmus	larva	d	Deuterium	C18.1	High	21.9789	2.73214	0.287565	0.0453691
evuil	Eupelmus	larva	d	Deuterium	C18.1	High	21.4127	2.71288	0.472926	0.149401
evuil	Eupelmus	larva	d	Deuterium	C18.1	High	21.5155	2.65345	0.296414	0.058548
evuil	Eupelmus	larva	d	Deuterium	C18.1	High	21.7127	2.67693	0.280651	0.045165
evuil	Eupelmus	larva	d	Deuterium	C18.1	High	22.0596	2.75043	0.285945	0.0431683
evuil	Eupelmus	larva	d	Deuterium	C18.1	High	21.6394	2.65902	0.282666	0.0499698
evuil	Eupelmus	larva	d	Deuterium	C18.1	High	21.4914	2.63278	0.28712	0.0531463
evuil	Eupelmus	larva	d	Deuterium	C18.1	High	21.5798	2.66293	0.292072	0.0532265
evuil	Eupelmus	larva	h	Water	C18.1	High	21.6537	2.66676	0.284084	0.0475232
evuil	Eupelmus	larva	h	Water	C18.1	High	19.8496	2.3438	0.313751	0.112948
evuil	Eupelmus	larva	h	Water	C18.1	High	21.7756	2.72072	0.319281	0.0577692
evuil	Eupelmus	larva	h	Water	C18.1	High	21.6213	2.67961	0.341621	0.0728784
evuil	Eupelmus	larva	h	Water	C18.1	High	21.4053	2.63883	0.303328	0.057229
evuil	Eupelmus	larva	h	Water	C18.1	High	21.6314	2.66282	0.297363	0.0525584
evuil	Eupelmus	larva	h	Water	C18.1	High	21.9537	2.71239	0.289005	0.0462912
evuil	Eupelmus	larva	h	Water	C18.1	High	21.6884	2.67333	0.289838	0.0505435
evuil	Eupelmus	larva	h	Water	C18.1	High	24.069	3.63749	1.41528	0.589294
evuil	Eupelmus	larva	h	Water	C18.1	High	21.479	2.63151	0.306001	0.0621262
evuil	Eupelmus	larva	h	Water	C18.1	High	21.6195	2.68529	0.298405	0.055276
evuil	Eupelmus	larva	h	Water	C18.1	High	21.9486	2.7248	0.2898	0.0489652
evuil	Eupelmus	larva	h	Water	C18.1	High	21.774	2.68266	0.28829	0.0484922
gagi	Gelis	adult	d	Deuterium	C18.1	High	90.5952	65.6333	107.421	150.267
gagi	Gelis	adult	d	Deuterium	C18.1	High	49.6045	51.9249	87.2375	119.442
gagi	Gelis	adult	d	Deuterium	C18.1	High	53.3218	71.1338	132.359	206.181
gagi	Gelis	adult	d	Deuterium	C18.1	High	46.5711	51.8599	97.2889	153.976
gagi	Gelis	adult	d	Deuterium	C18.1	High	54.3965	66.4575	112.891	176.946
gagi	Gelis	adult	d	Deuterium	C18.1	High	50.1566	55.2324	85.9929	125.986
gagi	Gelis	adult	d	Deuterium	C18.1	High	47.4226	57.6471	99.9748	149.126
gagi	Gelis	adult	d	Deuterium	C18.1	High	43.905	41.3941	75.4139	114.749
gagi	Gelis	adult	d	Deuterium	C18.1	High	69.9776	106.265	184.123	277.143
gagi	Gelis	adult	d	Deuterium	C18.1	High	157.469	222.237	280.359	302.641
gagi	Gelis	adult	d	Deuterium	C18.1	High	41.8612	42.2764	67.225	98.2523
gagi	Gelis	adult	d	Deuterium	C18.1	High	48.1749	52.0045	83.7016	124.132
gagi	Gelis	adult	d	Deuterium	C18.1	High	39.8719	42.8367	77.3083	117.389
gagi	Gelis	adult	d	Deuterium	C18.1	High	66.8542	100.107	172.071	249.209
gagi	Gelis	adult	d	Deuterium	C18.1	High	61.4669	82.5556	138.436	207.24
gagi	Gelis	adult	h	Water	C18.1	High	25.6597	3.74554	0.631386	0.189381
gagi	Gelis	adult	h	Water	C18.1	High	27.6945	4.3496	0.682474	0.171351
gagi	Gelis	adult	h	Water	C18.1	High	26.0156	3.92521	0.939291	0.344421
gagi	Gelis	adult	h	Water	C18.1	High	24.1016	3.3462	0.518699	0.128486
gagi	Gelis	adult	h	Water	C18.1	High	26.7047	4.11288	0.630687	0.193495
gagi	Gelis	adult	h	Water	C18.1	High	25.4828	3.68561	0.480355	0.0998897
gagi	Gelis	adult	h	Water	C18.1	High	26.4269	3.927	0.558274	0.130399
gagi	Gelis	adult	h	Water	C18.1	High	25.7338	3.68126	0.540629	0.132377
gagi	Gelis	adult	h	Water	C18.1	High	24.8875	3.4948	0.447092	0.0921605
gagi	Gelis	adult	h	Water	C18.1	High	26.3227	3.9094	0.647497	0.185339
gagi	Gelis	adult	h	Water	C18.1	High	26.5012	4.07765	0.746767	0.320369
gagi	Gelis	adult	h	Water	C18.1	High	24.2194	3.2921	0.392696	0.0751985
gagi	Gelis	adult	h	Water	C18.1	High	24.6232	3.44978	0.507415	0.147423
gagi	Gelis	adult	h	Water	C18.1	High	23.9916	3.29634	0.407468	0.0835225
gagi	Gelis	adult	h	Water	C18.1	High	27.0621	4.09719	0.555983	0.125282
gagi	Gelis	larva	d	Deuterium	C18.1	High	21.8283	3.26876	0.924242	0.378739
gagi	Gelis	larva	d	Deuterium	C18.1	High	21.7525	2.93035	0.473548	0.155733
gagi	Gelis	larva	d	Deuterium	C18.1	High	21.48	3.58336	1.46925	0.795408
gagi	Gelis	larva	d	Deuterium	C18.1	High	21.4464	3.41574	1.04751	0.578451
gagi	Gelis	larva	d	Deuterium	C18.1	High	20.9973	2.98893	0.619474	0.336743
gagi	Gelis	larva	h	Water	C18.1	High	21.1612	2.93457	0.514434	0.189295
gagi	Gelis	larva	h	Water	C18.1	High	21.2335	2.99007	0.607469	0.258879
gagi	Gelis	larva	h	Water	C18.1	High	21.4694	2.83075	0.41533	0.119513
gagi	Gelis	larva	h	Water	C18.1	High	21.2159	2.77877	0.479369	0.20214
gagi	Gelis	larva	h	Water	C18.1	High	21.0589	2.73852	0.419491	0.145549
gare	Gelis	adult	d	Deuterium	C18.1	High	94.2807	87.8336	68.2858	42.958
gare	Gelis	adult	d	Deuterium	C18.1	High	25.3029	8.71932	9.63129	13.6357
gare	Gelis	adult	d	Deuterium	C18.1	High	31.7376	24.4459	37.0328	47.9317
gare	Gelis	adult	d	Deuterium	C18.1	High	86.063	97.4464	94.9782	73.9232
gare	Gelis	adult	d	Deuterium	C18.1	High	35.9958	28.3159	39.359	50.5221
gare	Gelis	adult	d	Deuterium	C18.1	High	64.1953	89.9325	132.757	153.01
gare	Gelis	adult	d	Deuterium	C18.1	High	40.1205	33.8329	43.0055	47.9589
gare	Gelis	adult	d	Deuterium	C18.1	High	48.9319	56.1213	83.4268	103.993
gare	Gelis	adult	h	Water	C18.1	High	27.0678	4.19528	0.548552	0.103181
gare	Gelis	adult	h	Water	C18.1	High	27.9612	4.48293	0.620771	0.137124
gare	Gelis	adult	h	Water	C18.1	High	29.8543	5.13165	0.748418	0.149876
gare	Gelis	adult	h	Water	C18.1	High	27.3179	4.27286	0.585197	0.131075
gare	Gelis	adult	h	Water	C18.1	High	28.2373	4.53027	0.626681	0.144925
gare	Gelis	adult	h	Water	C18.1	High	30.1455	5.1109	0.711172	0.122121
gare	Gelis	adult	h	Water	C18.1	High	34.2303	6.65363	1.13601	0.241445
gare	Gelis	adult	h	Water	C18.1	High	26.1828	3.96194	0.661317	0.197644
gare	Gelis	larva	d	Deuterium	C18.1	High	21.2548	2.87479	0.699838	0.273469
gare	Gelis	larva	d	Deuterium	C18.1	High	21.7048	3.09067	0.573913	0.245114
gare	Gelis	larva	d	Deuterium	C18.1	High	22.4626	3.18702	0.457591	0.119184
gare	Gelis	larva	d	Deuterium	C18.1	High	21.258	2.75634	0.390166	0.109348
gare	Gelis	larva	d	Deuterium	C18.1	High	21.5318	3.05992	0.72798	0.326087
gare	Gelis	larva	h	Water	C18.1	High	21.0758	2.80946	0.527319	0.194315
gare	Gelis	larva	h	Water	C18.1	High	21.12	2.69825	0.315894	0.0661204
gare	Gelis	larva	h	Water	C18.1	High	21.2121	2.79168	0.365806	0.0914966
dmel	Drosophila	adult	d	Deuterium	C18	High	22.2269	3.83227	1.24626	0.594458
dmel	Drosophila	adult	d	Deuterium	C18	High	27.5977	7.73215	4.3552	2.12977
dmel	Drosophila	adult	d	Deuterium	C18	High	32.3984	15.2002	9.91505	5.47337
dmel	Drosophila	adult	d	Deuterium	C18	High	26.0002	7.3118	4.16068	2.12347
dmel	Drosophila	adult	d	Deuterium	C18	High	26.7235	7.97336	4.38847	2.21495
dmel	Drosophila	adult	d	Deuterium	C18	High	29.03	8.90165	4.09518	1.91128
dmel	Drosophila	adult	d	Deuterium	C18	High	26.6049	7.45534	4.15531	1.9786
dmel	Drosophila	adult	d	Deuterium	C18	High	25.7157	8.23165	5.41245	3.30317
dmel	Drosophila	adult	d	Deuterium	C18	High	25.5372	6.57821	3.10702	1.41584
dmel	Drosophila	adult	d	Deuterium	C18	High	26.8538	6.61077	2.75995	1.1598
dmel	Drosophila	adult	d	Deuterium	C18	High	27.3197	8.72663	4.8565	2.5364
dmel	Drosophila	adult	d	Deuterium	C18	High	22.728	3.54798	0.736828	0.210053
dmel	Drosophila	adult	h	Water	C18	High	21.4622	2.71269	0.612111	0.258121
dmel	Drosophila	adult	h	Water	C18	High	21.3841	2.78143	0.670817	0.318533
dmel	Drosophila	adult	h	Water	C18	High	21.3757	2.74864	0.5119	0.242065
dmel	Drosophila	adult	h	Water	C18	High	21.8122	2.96057	0.817081	0.387169
dmel	Drosophila	adult	h	Water	C18	High	21.4881	2.75369	0.666753	0.284697
dmel	Drosophila	adult	h	Water	C18	High	21.3231	2.67135	0.517686	0.207099
dmel	Drosophila	adult	h	Water	C18	High	21.4895	2.69426	0.513679	0.206308
dmel	Drosophila	adult	h	Water	C18	High	21.3453	2.74502	0.579032	0.257363
dmel	Drosophila	adult	h	Water	C18	High	21.3877	2.78011	0.621803	0.324638
dmel	Drosophila	adult	h	Water	C18	High	21.863	3.0641	0.907917	0.451962
dmel	Drosophila	larva	d	Deuterium	C18	High	21.1567	2.53133	0.242561	0.0263353
dmel	Drosophila	larva	d	Deuterium	C18	High	21.3629	2.5892	0.251409	0.0283106
dmel	Drosophila	larva	d	Deuterium	C18	High	21.1655	2.65724	0.446965	0.203577
dmel	Drosophila	larva	d	Deuterium	C18	High	21.2851	2.64326	0.422593	0.161553
dmel	Drosophila	larva	d	Deuterium	C18	High	21.2773	2.65801	0.416144	0.187608
dmel	Drosophila	larva	d	Deuterium	C18	High	21.1943	2.73865	0.66293	0.27068
dmel	Drosophila	larva	d	Deuterium	C18	High	23.5201	3.79708	3.00291	1.28666
dmel	Drosophila	larva	d	Deuterium	C18	High	21.4746	2.7096	0.507714	0.198979
dmel	Drosophila	larva	d	Deuterium	C18	High	21.2982	2.65054	0.421657	0.145315
dmel	Drosophila	larva	d	Deuterium	C18	High	21.1412	2.60819	0.383628	0.13436
dmel	Drosophila	larva	d	Deuterium	C18	High	21.3398	2.68593	0.561253	0.199278
dmel	Drosophila	larva	d	Deuterium	C18	High	21.3942	2.71629	0.52055	0.184386
dmel	Drosophila	larva	d	Deuterium	C18	High	21.3564	2.68053	0.49164	0.195259
dmel	Drosophila	larva	d	Deuterium	C18	High	21.3599	2.7727	0.576804	0.252758
dmel	Drosophila	larva	d	Deuterium	C18	High	21.2242	2.73186	0.576372	0.299777
dmel	Drosophila	larva	d	Deuterium	C18	High	21.4797	2.68549	0.45733	0.161115
dmel	Drosophila	larva	h	Water	C18	High	21.0177	2.47633	0.237829	0.0291614
dmel	Drosophila	larva	h	Water	C18	High	21.0588	2.49216	0.229934	0.024978
dmel	Drosophila	larva	h	Water	C18	High	21.3665	2.54192	0.233022	0.0226827
dmel	Drosophila	larva	h	Water	C18	High	21.0012	2.59984	0.38153	0.164961
dmel	Drosophila	larva	h	Water	C18	High	21.2462	2.76583	0.702595	0.362986
dmel	Drosophila	larva	h	Water	C18	High	21.034	2.59256	0.432363	0.228088
dmel	Drosophila	larva	h	Water	C18	High	21.137	2.58861	0.413346	0.153352
dmel	Drosophila	larva	h	Water	C18	High	21.8986	3.11743	1.33837	0.671697
dmel	Drosophila	larva	h	Water	C18	High	21.1357	2.61029	0.416583	0.169311
dmel	Drosophila	larva	h	Water	C18	High	21.1372	2.59592	0.346357	0.11366
dmel	Drosophila	larva	h	Water	C18	High	21.0539	2.54784	0.393695	0.132861
dmel	Drosophila	larva	h	Water	C18	High	21.0782	2.54954	0.372246	0.13168
dmel	Drosophila	larva	h	Water	C18	High	21.491	2.77413	0.680171	0.284647
dmel	Drosophila	larva	h	Water	C18	High	21.1618	2.61128	0.467353	0.151781
dmel	Drosophila	larva	h	Water	C18	High	21.1792	2.61533	0.458825	0.158582
evuil	Eupelmus	adult	d	Deuterium	C18	High	25.2757	4.4753	0.797941	0.160686
evuil	Eupelmus	adult	d	Deuterium	C18	High	24.5103	3.76568	0.750717	0.207966
evuil	Eupelmus	adult	d	Deuterium	C18	High	26.6658	4.61292	1.15644	0.3368
evuil	Eupelmus	adult	d	Deuterium	C18	High	26.2334	4.42952	0.651894	0.0937896
evuil	Eupelmus	adult	d	Deuterium	C18	High	25.6295	4.06904	0.576694	0.0986763
evuil	Eupelmus	adult	d	Deuterium	C18	High	25.751	4.11284	0.563788	0.0872867
evuil	Eupelmus	adult	d	Deuterium	C18	High	23.4564	3.5232	0.516998	0.0878511
evuil	Eupelmus	adult	d	Deuterium	C18	High	23.0854	3.22915	0.391747	0.0552368
evuil	Eupelmus	adult	d	Deuterium	C18	High	25.8379	4.27214	0.600421	0.0842404
evuil	Eupelmus	adult	d	Deuterium	C18	High	25.4548	4.02044	0.556218	0.0849197
evuil	Eupelmus	adult	d	Deuterium	C18	High	25.6958	4.0761	0.565406	0.0861606
evuil	Eupelmus	adult	d	Deuterium	C18	High	23.9097	4.7571	0.766181	0.125371
evuil	Eupelmus	adult	d	Deuterium	C18	High	27.0154	4.4955	0.620816	0.0843822
evuil	Eupelmus	adult	h	Water	C18	High	21.127	2.52604	0.273186	0.0495962
evuil	Eupelmus	adult	h	Water	C18	High	21.0905	2.51803	0.268017	0.0445342
evuil	Eupelmus	adult	h	Water	C18	High	21.082	2.58273	0.455141	0.13718
evuil	Eupelmus	adult	h	Water	C18	High	21.0242	2.5004	0.275456	0.0498545
evuil	Eupelmus	adult	h	Water	C18	High	21.0954	2.50917	0.253431	0.0402051
evuil	Eupelmus	adult	h	Water	C18	High	21.0845	2.49716	0.259242	0.0406689
evuil	Eupelmus	adult	h	Water	C18	High	20.9742	2.49446	0.257002	0.0382207
evuil	Eupelmus	larva	d	Deuterium	C18	High	21.1054	2.49407	0.249257	0.0321198
evuil	Eupelmus	larva	d	Deuterium	C18	High	21.2183	2.51828	0.242593	0.0270964
evuil	Eupelmus	larva	d	Deuterium	C18	High	21.1178	2.4946	0.242166	0.0290811
evuil	Eupelmus	larva	d	Deuterium	C18	High	21.1996	2.51907	0.243142	0.0270241
evuil	Eupelmus	larva	d	Deuterium	C18	High	21.2778	2.53022	0.231316	0.0225483
evuil	Eupelmus	larva	d	Deuterium	C18	High	21.0639	2.55765	0.410554	0.112195
evuil	Eupelmus	larva	d	Deuterium	C18	High	21.0316	2.50089	0.244146	0.0337907
evuil	Eupelmus	larva	d	Deuterium	C18	High	21.1493	2.50984	0.239563	0.0317608
evuil	Eupelmus	larva	d	Deuterium	C18	High	21.2953	2.53683	0.241238	0.0272664
evuil	Eupelmus	larva	d	Deuterium	C18	High	21.0718	2.4971	0.245051	0.0319446
evuil	Eupelmus	larva	d	Deuterium	C18	High	21.0819	2.49481	0.251135	0.0371381
evuil	Eupelmus	larva	d	Deuterium	C18	High	21.1452	2.5028	0.245384	0.03594
evuil	Eupelmus	larva	h	Water	C18	High	21.1985	2.51386	0.231998	0.0232737
evuil	Eupelmus	larva	h	Water	C18	High	21.2965	2.53894	0.238109	0.0241376
evuil	Eupelmus	larva	h	Water	C18	High	21.1566	2.51163	0.240686	0.0275729
evuil	Eupelmus	larva	h	Water	C18	High	21.074	2.48629	0.256144	0.0361497
evuil	Eupelmus	larva	h	Water	C18	High	21.0635	2.48198	0.243359	0.0276608
evuil	Eupelmus	larva	h	Water	C18	High	21.1112	2.49523	0.23807	0.0258511
evuil	Eupelmus	larva	h	Water	C18	High	21.1363	2.50522	0.24239	0.0283004
evuil	Eupelmus	larva	h	Water	C18	High	21.0642	2.49401	0.243931	0.0314425
evuil	Eupelmus	larva	h	Water	C18	High	21.4311	2.82531	0.863203	0.335834
evuil	Eupelmus	larva	h	Water	C18	High	21.0253	2.48661	0.244682	0.0335197
evuil	Eupelmus	larva	h	Water	C18	High	21.0516	2.50577	0.246156	0.0350733
evuil	Eupelmus	larva	h	Water	C18	High	21.1627	2.50722	0.242575	0.0307907
evuil	Eupelmus	larva	h	Water	C18	High	21.1363	2.50484	0.238111	0.0298165
gagi	Gelis	adult	d	Deuterium	C18	High	27.7839	11.5889	17.8489	27.631
gagi	Gelis	adult	d	Deuterium	C18	High	23.3692	7.0068	8.33308	11.8385
gagi	Gelis	adult	d	Deuterium	C18	High	25.0959	10.1822	15.4889	27.6076
gagi	Gelis	adult	d	Deuterium	C18	High	24.2702	8.6252	12.0858	21.3096
gagi	Gelis	adult	d	Deuterium	C18	High	27.8726	13.666	19.4994	34.3401
gagi	Gelis	adult	d	Deuterium	C18	High	24.6051	8.19766	9.0952	14.218
gagi	Gelis	adult	d	Deuterium	C18	High	23.34	6.69879	7.89191	12.7222
gagi	Gelis	adult	d	Deuterium	C18	High	22.9477	5.50818	5.56713	8.25864
gagi	Gelis	adult	d	Deuterium	C18	High	28.0506	17.2536	30.9054	56.3273
gagi	Gelis	adult	d	Deuterium	C18	High	26.415	12.0827	16.4688	26.192
gagi	Gelis	adult	d	Deuterium	C18	High	26.3659	10.5541	12.3715	18.2339
gagi	Gelis	adult	d	Deuterium	C18	High	22.9173	5.75045	5.82381	9.42261
gagi	Gelis	adult	d	Deuterium	C18	High	22.6163	5.1792	5.2341	8.25834
gagi	Gelis	adult	d	Deuterium	C18	High	30.1955	20.7374	35.2369	59.4361
gagi	Gelis	adult	d	Deuterium	C18	High	26.1806	11.8154	17.1591	29.0275
gagi	Gelis	adult	h	Water	C18	High	25.7961	3.70536	0.519277	0.126459
gagi	Gelis	adult	h	Water	C18	High	27.801	4.39375	0.62464	0.136018
gagi	Gelis	adult	h	Water	C18	High	23.5345	3.25103	0.693732	0.267418
gagi	Gelis	adult	h	Water	C18	High	23.7463	3.16225	0.43091	0.0928851
gagi	Gelis	adult	h	Water	C18	High	27.0951	4.16297	0.592959	0.14899
gagi	Gelis	adult	h	Water	C18	High	26.0092	3.76382	0.46573	0.0754177
gagi	Gelis	adult	h	Water	C18	High	27.2159	4.08096	0.544806	0.103329
gagi	Gelis	adult	h	Water	C18	High	25.4496	3.63954	0.518541	0.135271
gagi	Gelis	adult	h	Water	C18	High	25.6854	3.61187	0.419781	0.0660651
gagi	Gelis	adult	h	Water	C18	High	26.7809	4.05343	0.641168	0.191302
gagi	Gelis	adult	h	Water	C18	High	24.5714	3.46009	0.488447	0.154973
gagi	Gelis	adult	h	Water	C18	High	23.89	3.15283	0.327145	0.0424819
gagi	Gelis	adult	h	Water	C18	High	24.0032	3.25496	0.416002	0.098295
gagi	Gelis	adult	h	Water	C18	High	23.7426	3.13252	0.381398	0.0757182
gagi	Gelis	adult	h	Water	C18	High	27.4824	4.16275	0.519796	0.0972833
gagi	Gelis	larva	d	Deuterium	C18	High	20.7925	2.4996	0.342434	0.0871649
gagi	Gelis	larva	d	Deuterium	C18	High	21.6679	2.70936	0.338298	0.0720801
gagi	Gelis	larva	d	Deuterium	C18	High	20.9806	2.52179	0.385326	0.129698
gagi	Gelis	larva	d	Deuterium	C18	High	20.8631	2.47424	0.306091	0.0824989
gagi	Gelis	larva	d	Deuterium	C18	High	20.8648	2.49515	0.322459	0.121188
gagi	Gelis	larva	h	Water	C18	High	20.7975	2.4447	0.256336	0.0450046
gagi	Gelis	larva	h	Water	C18	High	20.9159	2.48201	0.266843	0.0524449
gagi	Gelis	larva	h	Water	C18	High	21.3844	2.60589	0.280536	0.0479911
gagi	Gelis	larva	h	Water	C18	High	21.2059	2.54626	0.270009	0.055311
gagi	Gelis	larva	h	Water	C18	High	21.3968	2.61441	0.287572	0.0460972
gare	Gelis	adult	d	Deuterium	C18	High	42.2311	28.8948	22.6958	14.8856
gare	Gelis	adult	d	Deuterium	C18	High	24.6702	6.01301	3.25314	3.27006
gare	Gelis	adult	d	Deuterium	C18	High	25.258	8.54006	9.41508	12.7496
gare	Gelis	adult	d	Deuterium	C18	High	44.8009	38.887	39.4531	33.2574
gare	Gelis	adult	d	Deuterium	C18	High	24.5203	7.34399	6.89381	8.75406
gare	Gelis	adult	d	Deuterium	C18	High	24.7267	9.34946	11.4309	14.6692
gare	Gelis	adult	d	Deuterium	C18	High	22.9077	5.05663	3.67292	4.18039
gare	Gelis	adult	d	Deuterium	C18	High	23.01	5.70846	5.35811	6.95905
gare	Gelis	adult	h	Water	C18	High	26.5918	4.03056	0.51246	0.0883877
gare	Gelis	adult	h	Water	C18	High	26.7343	4.12605	0.566945	0.134134
gare	Gelis	adult	h	Water	C18	High	28.5759	4.75961	0.696861	0.141599
gare	Gelis	adult	h	Water	C18	High	26.445	4.0697	0.551775	0.124353
gare	Gelis	adult	h	Water	C18	High	27.1572	4.2313	0.586963	0.131239
gare	Gelis	adult	h	Water	C18	High	28.9242	4.85135	0.669025	0.116063
gare	Gelis	adult	h	Water	C18	High	32.913	6.6179	1.18566	0.345573
gare	Gelis	adult	h	Water	C18	High	25.3289	3.69398	0.583653	0.161672
gare	Gelis	larva	d	Deuterium	C18	High	20.8753	2.52107	0.382503	0.115588
gare	Gelis	larva	d	Deuterium	C18	High	21.3207	2.66068	0.339076	0.0934461
gare	Gelis	larva	d	Deuterium	C18	High	21.5891	2.6892	0.308077	0.0605666
gare	Gelis	larva	d	Deuterium	C18	High	20.9711	2.50688	0.28479	0.0673816
gare	Gelis	larva	d	Deuterium	C18	High	21.1582	2.57828	0.374933	0.105589
gare	Gelis	larva	h	Water	C18	High	20.9266	2.51247	0.326944	0.0930998
gare	Gelis	larva	h	Water	C18	High	20.8985	2.45376	0.244204	0.0359757
gare	Gelis	larva	h	Water	C18	High	20.9189	2.48995	0.255402	0.0409986
